# Supplementary material for: Effects of pitch and musical sounds on body-representations when moving with sound
Source: Sci Rep. 2022 Feb 17;12:2676. doi: 10.1038/s41598-022-06210-x (PMC8854572; doi:10.1038/s41598-022-06210-x)
Supplement: Supplementary file 1 — Supplementary Information 1. [file 41598_2022_6210_MOESM1_ESM.xlsx]

## Sheet: Experiment1-reps-order by condi
Dataset: Experiment 1 Behavior
ID	Participant ID
Number_repetition	Number of the repetition
Condition	Sound_direction: U=Up, C=Constant, D=Down; Position: requested position 1=70 degrees, 2=120 degrees
Angle	PeakAngle: Maximum angle reached during the movement (degrees); MeanAngle: mean angle during the movement (degrees)
Time	TimeUp: Time taken to raise the arm (seconds); TimeDown: Time taken to lower the arm (seconds)
Velocity	VelocityUp: Average angular velocity during the upward movement (degrees/s); VelocityDown: Average angular velocity during the downward movement (degrees/s)
Acceleration	AccUp: Maximum linear acceleration during the upward movement; AccDown: Maximum linear acceleration during the downward movement (normalized values)
ID	Number_repetition	Condition		Angle		Time		Velocity		Acceleration
Participant	Repetitions	Sound_direction	Position	PeakAngle	MeanAngle	TimeUp	TimeDown	VelocityUp	VelocityDown	AccUp	AccDown
1	1	U	1	71.9587	44.5052	3.64	7.28	17.7563	-8.82343	0.179282	0.119734
1	2	U	1	69.3741	55.3785	2.28	7.38	27.0944	-8.33237	0.0898	0.154848
1	3	U	1	66.7646	48.8717	4.82	3.38	12.2363	-17.3981	0.130097	0.096272
1	4	U	1	75.8881	54.6129	5.2	4.56	13.1354	-14.9008	0.105579	0.095993
1	5	U	1	66.4615	50.6281	1.76	5.56	33.5154	-10.5159	0.13315	0.067074
1	1	U	2	106.254	79.3454	1.78	8.58	55.2631	-11.4719	0.204731	0.137328
1	2	U	2	100.22	70.9747	2.06	8.9	44.8598	-10.3621	0.161454	0.120927
1	3	U	2	96.0165	64.8668	1.8	7.2	48.957	-12.2509	0.179588	0.090374
1	4	U	2	92.4277	69.6795	1.78	9.74	47.4574	-8.67656	0.118468	0.109053
1	5	U	2	94.9642	71.6287	3.16	4.84	27.7069	-18.0033	0.215649	0.13023
1	1	C	1	82.0546	52.0234	1.8	4.82	41.4658	-15.3687	0.260934	0.216577
1	2	C	1	83.4475	56.0224	2.62	4.36	28.9674	-17.342	0.164761	0.110308
1	3	C	1	68.6353	49.032	4.56	2.96	13.3013	-20.4908	0.107481	0.115661
1	4	C	1	54.8442	42.5094	5.36	2.94	8.76347	-16.0287	0.124114	0.10653
1	5	C	1	63.517	49.4887	4.92	2.5	11.3046	-22.2099	0.161657	0.083868
1	1	C	2	113.096	75.5863	1.76	5.28	60.1092	-19.9069	0.230356	0.162218
1	2	C	2	108.018	78.3176	2.28	7.4	43.9514	-13.5234	0.195765	0.109632
1	3	C	2	90.3045	67.2399	5.24	3.16	15.7675	-26.0632	0.169374	0.082844
1	4	C	2	94.3923	66.846	1.4	7.12	61.7541	-12.1459	0.231559	0.088234
1	5	C	2	99.0386	73.2966	3.42	4.66	26.7165	-19.6283	0.175987	0.100167
1	1	D	1	78.8811	61.6953	3.76	3.58	19.0077	-19.8095	0.236943	0.132681
1	2	D	1	86.8136	57.534	1.82	6.5	43.3646	-12.1338	0.19953	0.092787
1	3	D	1	69.2271	43.122	3.36	7.36	18.2381	-8.32316	0.13666	0.107162
1	4	D	1	71.5655	51.0895	3.16	4.56	20.1932	-13.9435	0.139656	0.176671
1	5	D	1	63.3103	46.9426	6.18	4.02	8.97685	-13.8179	0.097124	0.067493
1	1	D	2	109.441	71.3301	2.16	4.24	47.2332	-23.9715	0.209388	0.20887
1	2	D	2	109.797	83.9469	2.02	8.36	50.5641	-12.187	0.229795	0.130116
1	3	D	2	100.583	68.2592	2.24	7.28	41.382	-12.7531	0.122349	0.123013
1	4	D	2	95.1971	70.5739	3.82	6.34	22.9066	-13.8135	0.136487	0.102435
1	5	D	2	96.0349	69.5229	3.52	5.16	25.0354	-17.0876	0.186325	0.196215
2	1	U	1	65.4512	40.3357	1.42	1.34	36.962	-39.1528	0.196555	0.22059
2	2	U	1	63.0027	45.4553	2.52	3.02	19.8971	-16.6958	0.062938	0.092501
2	3	U	1	62.4336	41.0781	1.76	2.08	28.1653	-23.9448	0.1332	0.073188
2	4	U	1	69.5134	42.6132	1.96	1.78	28.8966	-31.7765	0.123727	0.136486
2	5	U	1	61.8307	40.0287	1.96	1.94	24.9714	-25.3084	0.110178	0.121379
2	1	U	2	108.331	63.3373	1.86	2.14	51.4267	-44.6798	0.256852	0.2529
2	2	U	2	105.296	67.3128	1.7	2.3	54.6929	-40.4304	0.331369	0.273791
2	3	U	2	112.572	67.0383	2.16	1.7	46.1641	-58.5808	0.260565	0.27531
2	4	U	2	106.074	64.326	2.5	2.08	37.3945	-48.277	0.111241	0.112575
2	5	U	2	104.449	61.8418	2.18	2.22	42.0282	-41.4112	0.153218	0.137812
2	1	C	1	67.0425	42.2039	1.98	2.14	27.4325	-25.2731	0.101268	0.072412
2	2	C	1	68.1537	42.2503	2.16	1.94	25.59	-28.6394	0.079948	0.08375
2	3	C	1	59.8673	38.7145	1.68	1.74	27.9598	-26.9722	0.131847	0.132396
2	4	C	1	57.6695	37.658	1.46	1.76	30.6107	-25.5759	0.10838	0.118646
2	5	C	1	62.222	38.6819	1.84	1.76	26.8933	-28.2281	0.111143	0.106894
2	1	C	2	105.66	66.6145	1.54	2.42	60.2084	-38.4752	0.380129	0.364444
2	2	C	2	116.233	65.1187	2.36	1.9	43.8092	-58.4717	0.158975	0.132827
2	3	C	2	105.319	62.5844	2.4	1.98	38.5001	-46.7507	0.168034	0.118732
2	4	C	2	105.125	63.0682	2.5	2.04	37.0096	-45.4105	0.180361	0.131906
2	5	C	2	108.208	61.9326	2.18	2.12	43.7337	-45.0124	0.158722	0.128197
2	1	D	1	69.8688	47.7287	2.08	2.7	27.343	-21.1354	0.186358	0.19011
2	2	D	1	66.6675	41.2322	1.56	1.6	34.6852	-33.6673	0.199656	0.239875
2	3	D	1	63.7017	39.7607	1.66	1.8	30.7763	-28.4569	0.130728	0.100703
2	4	D	1	65.2556	40.7709	1.74	1.8	30.0976	-29.5064	0.136009	0.09302
2	5	D	1	66.5221	41.5863	1.7	1.72	31.6406	-31.1742	0.125604	0.098756
2	1	D	2	101.417	66.0636	2.44	2.52	36.3965	-35.1592	0.174668	0.152773
2	2	D	2	104.25	59.6742	2.1	2.2	43.4741	-41.6098	0.16076	0.187198
2	3	D	2	116.217	65.6348	2.16	2.2	48.1143	-47.1045	0.241207	0.160068
2	4	D	2	116.217	65.6348	2.16	2.2	48.1143	-47.1045	0.241207	0.160068
2	5	D	2	100.388	61.4141	2.22	2.5	39.4454	-35.0875	0.175114	0.184176
3	1	U	1	81.4748	54.1992	2.28	2.44	30.4335	-28.1901	0.164454	0.13315
3	2	U	1	81.6321	56.0994	2.02	2.76	34.1815	-24.9463	0.182947	0.154047
3	3	U	1	77.7888	53.9006	1.68	3.44	38.5834	-18.9007	0.200432	0.150488
3	4	U	1	79.4493	57.376	1.96	3.76	34.1951	-17.7305	0.216543	0.143981
3	5	U	1	78.563	46.6869	1.68	1.8	39.3212	-36.4384	0.273635	0.183032
3	1	U	2	113.758	74.4681	1.76	3.32	57.6259	-30.3614	0.286306	0.17044
3	2	U	2	112.844	72.5308	1.78	3.44	56.1272	-29.0405	0.260369	0.198384
3	3	U	2	117.016	75.2287	2	3.1	52.2159	-33.6003	0.355385	0.179188
3	4	U	2	120.589	78.7876	2.02	3.96	53.6216	-27.2111	0.277997	0.186687
3	5	C	1	81.6893	54.3416	2.42	2.36	28.5072	-29.167	0.112601	0.164158
3	1	C	1	81.3322	53.3258	2.54	1.94	27.0161	-35.2426	0.157549	0.14482
3	2	C	1	81.1156	52.7649	2.3	2.76	29.6827	-24.7349	0.136811	0.134271
3	3	C	1	80.0807	51.6028	2.34	2.44	28.9665	-27.5122	0.192977	0.116139
3	4	C	1	81.1028	52.9601	1.54	2.88	44.2336	-23.6603	0.234055	0.157264
3	5	C	2	114.407	75.5875	1.68	3.72	60.9577	-27.2765	0.36539	0.157442
3	1	C	2	113.308	72.1709	1.74	3.38	57.8312	-29.7615	0.280065	0.180509
3	2	C	2	116.284	74.0916	1.64	3.4	63.1901	-30.4468	0.344273	0.237779
3	3	C	2	117.797	79.8522	2.3	3.62	45.579	-28.9829	0.355707	0.163924
3	4	C	2	117.036	77.7122	1.5	3.8	69.7086	-27.4016	0.343469	0.202321
3	5	D	1	82.8465	55.8822	1.96	2.86	36.024	-24.4963	0.155064	0.143171
3	1	D	1	78.8585	54.5902	2.68	2.38	24.6504	-27.7479	0.197989	0.146695
3	2	D	1	79.9594	54.6468	1.98	2.76	33.9177	-24.3628	0.187472	0.141372
3	3	D	1	80.0156	56.8811	2.06	2.58	32.7355	-27.9428	0.205199	0.109648
3	4	D	1	80.7399	56.9408	2.1	3.28	32.4237	-20.7124	0.204199	0.137966
3	5	D	2	113.013	73.7555	1.86	3.5	54.177	-28.5781	0.221443	0.191165
3	1	D	2	111.594	74.2617	1.84	3.36	53.8903	-29.4194	0.30853	0.134883
3	2	D	2	117.054	77.3932	1.7	3.88	61.4603	-26.84	0.284257	0.192063
3	3	D	2	116.715	77.4059	1.78	3.8	58.5166	-27.409	0.319995	0.208339
3	4	D	2	115.958	82.1881	1.84	4.26	56.0667	-24.1827	0.363053	0.202394
4	1	U	1	53.9321	36.5442	2.16	2.64	19.0375	-15.563	0.05769	0.059373
4	2	U	1	45.5091	32.6984	2.34	3.68	13.9859	-8.84677	0.026955	0.048297
4	3	U	1	44.8573	32.0116	2.68	1.94	11.8878	-16.5244	0.031935	0.054589
4	4	U	1	52.7194	35.2053	2.5	2.26	15.9597	-17.5974	0.061095	0.052108
4	5	U	1	45.4569	31.2178	2.38	2.9	13.6715	-11.212	0.039781	0.069576
4	1	U	2	105.838	69.0183	2.72	2.16	34.1581	-43.0072	0.108256	0.192837
4	2	U	2	104.281	68.5235	3.24	2.24	28.1763	-40.7667	0.057301	0.248387
4	3	U	2	102.313	65.9057	3.14	3.16	28.5066	-28.3401	0.110326	0.233247
4	4	U	2	103.427	66.0125	3.28	3.02	27.619	-30.0792	0.060612	0.176956
4	5	U	2	103.518	61.6742	4.08	2.26	22.1961	-40.1285	0.059602	0.198866
4	1	C	1	49.921	33.2334	2.58	2.44	14.3145	-15.1647	0.049787	0.072901
4	2	C	1	51.3615	34.084	2.68	2.26	14.3245	-17.0188	0.033244	0.076712
4	3	C	1	45.672	32.3969	2.72	2.42	12.0225	-13.5039	0.064926	0.074573
4	4	C	1	44.1481	30.4583	2.68	2.66	11.6704	-11.7214	0.036347	0.101408
4	5	C	1	49.0101	33.4995	2.72	2.6	13.3434	-13.8979	0.070355	0.056933
4	1	C	2	106.727	63.0247	2.94	1.86	31.9056	-50.4778	0.111171	0.159051
4	2	C	2	102.378	63.49	4.18	2.08	21.4284	-43.1444	0.056696	0.148525
4	3	C	2	98.0494	57.9806	3.56	2.6	23.9689	-32.7454	0.039847	0.102783
4	4	C	2	92.1037	54.267	2.98	2.4	26.5499	-33.0769	0.065268	0.321675
4	5	C	2	93.8554	58.6221	3.2	2.98	25.2679	-27.2551	0.08693	0.234392
4	1	D	1	54.956	38.8843	2.44	2.12	17.2164	-19.925	0.037416	0.104978
4	2	D	1	51.7804	33.6911	2.64	2.38	14.6917	-16.3074	0.031616	0.07786
4	3	D	1	52.3113	36.1237	2.24	1.9	17.5801	-20.7661	0.02854	0.125943
4	4	D	1	35.8479	28.1202	2.24	2.86	10.2514	-8.07734	0.047056	0.153882
4	5	D	1	47.1824	28.9802	2.84	2.64	12.0405	-12.9564	0.051678	0.110836
4	1	D	2	93.3062	61.7517	2.98	2.66	27.014	-30.4134	0.087356	0.187978
4	2	D	2	81.9498	59.7232	1.94	3.44	35.708	-20.095	0.095558	0.181658
4	3	D	2	88.6814	52.013	3.24	2.48	23.3869	-30.6092	0.06739	0.155006
4	4	D	2	84.9332	56.4173	3.18	3.1	22.6555	-23.2711	0.057881	0.109015
4	5	D	2	93.3398	55.3121	3.54	2.08	22.7206	-38.6759	0.065015	0.20839
5	1	U	1	81.3069	51.1429	2.34	2.66	27.9112	-24.6262	0.1007	0.142876
5	2	U	1	78.8664	53.1741	2.42	2.86	26.1564	-22.011	0.100603	0.185483
5	3	U	1	77.1763	46.4256	2.34	2.34	26.3558	-26.2105	0.114996	0.213862
5	4	U	1	73.995	45.7408	2.6	1.96	22.3278	-29.6102	0.111208	0.208845
5	5	U	1	77.4594	46.4364	2.5	2.26	24.6398	-27.93	0.067626	0.119169
5	1	U	2	94.8087	57.811	2.44	2.38	32.4621	-33.2513	0.111329	0.128048
5	2	U	2	93.1644	53.8782	2.18	2.4	35.4318	-32.1717	0.150127	0.122185
5	3	U	2	91.2178	53.3731	2.04	1.88	37.1128	-40.1306	0.123985	0.325059
5	4	U	2	92.802	63.313	2.5	4.16	30.7218	-18.4901	0.097828	0.162238
5	5	U	2	100.459	61.7205	2.5	2.44	33.9261	-35.1065	0.125407	0.130852
5	1	C	1	79.5315	55.6273	2.34	3.06	27.3669	-20.7902	0.121959	0.103073
5	2	C	1	80.6218	48.6351	2.02	2.24	32.1909	-28.8532	0.119336	0.113244
5	3	C	1	67.4752	42.4665	1.98	1.94	26.001	-26.5891	0.07193	0.135742
5	4	C	1	74.829	44.0167	1.82	2.1	32.3426	-28.0309	0.104032	0.174137
5	5	C	1	71.5127	42.2988	2.02	2.18	27.5859	-26.0095	0.080454	0.211917
5	1	C	2	94.8087	57.811	2.44	2.38	32.4621	-33.2513	0.111329	0.128048
5	2	C	2	91.0047	50.6604	2.24	2.06	33.4958	-36.5332	0.08479	0.152812
5	3	C	2	100.551	55.738	2.08	1.84	40.6883	-45.9954	0.114227	0.346561
5	4	C	2	91.296	52.7205	2.02	2.44	37.3505	-30.9272	0.107415	0.236901
5	5	C	2	92.9283	54.7499	2.36	2.12	32.6219	-36.3659	0.09764	0.215793
5	1	D	1	65.8012	41.7045	1.78	1.92	28.1961	-26.0469	0.105475	0.211221
5	2	D	1	68.0089	41.4758	1.78	2	29.4486	-26.2718	0.085105	0.156687
5	3	D	1	69.2136	42.3799	1.76	1.74	30.2515	-30.9724	0.107265	0.216732
5	4	D	1	69.369	51.0557	2.48	3.76	21.6363	-14.2096	0.078925	0.126991
5	5	D	1	73.1393	44.6714	2.16	1.9	26.4934	-30.3303	0.082248	0.213754
5	1	D	2	92.6448	52.2544	2.3	2.22	33.3424	-34.59	0.091854	0.15983
5	2	D	2	96.009	56.6941	2.2	2.42	36.5375	-33.0708	0.127039	0.144758
5	3	D	2	91.1725	59.653	2.84	2.04	26.5288	-37.6378	0.084537	0.109445
5	4	D	2	104.392	59.9688	2.34	2.02	37.7996	-43.7695	0.113285	0.159405
5	5	D	2	99.0972	55.4451	2.32	2	35.9154	-41.5573	0.134659	0.228321
6	1	U	1	76.3658	50.3168	1.58	1.78	36.7342	-32.6085	0.119409	0.089166
6	2	U	1	78.3731	54.1057	1.78	2.02	34.0142	-29.7182	0.114685	0.078989
6	3	U	1	83.5079	58.9049	1.72	2.8	37.8787	-23.2629	0.14654	0.103256
6	4	U	1	81.1463	52.935	1.66	1.84	37.9133	-34.3612	0.151459	0.105302
6	5	U	1	85.6172	54.0551	1.48	2.14	45.6375	-31.5498	0.169492	0.090603
6	1	U	2	105.421	70.7479	1.9	2.88	46.0949	-30.3538	0.093851	0.107296
6	2	U	2	115.754	73.5913	1.7	2.62	57.5084	-37.2064	0.189324	0.135505
6	3	U	2	115.118	70.6295	1.42	2.6	68.157	-37.2831	0.194041	0.141487
6	4	U	2	117.091	73.7538	1.66	2.42	59.5778	-40.9206	0.208008	0.133575
6	5	U	2	118.4	74.1112	1.46	2.84	68.9168	-35.3069	0.309322	0.133378
6	1	C	1	75.5409	52.43	1.94	1.78	29.6182	-32.4149	0.18246	0.107618
6	2	C	1	80.8834	54.5256	1.64	2.04	38.1322	-30.7076	0.115776	0.08093
6	3	C	1	82.3052	54.4669	1.66	2.14	38.8862	-30.0229	0.173549	0.080024
6	4	C	1	79.9147	53.0668	1.4	2	44.7311	-30.8839	0.200764	0.106165
6	5	C	1	79.3714	52.8699	1.5	1.9	41.0572	-32.1193	0.19285	0.096529
6	1	C	2	107.381	70.9863	2.04	2.44	43.6897	-36.7735	0.121033	0.137931
6	2	C	2	108.038	71.0391	1.58	2.6	57.107	-34.6081	0.184918	0.125204
6	3	C	2	108.738	66.4745	1.74	2.36	52.4284	-38.3738	0.144696	0.090831
6	4	C	2	108.786	71.4885	1.52	2.92	60.086	-31.1377	0.251839	0.117261
6	5	C	2	111.849	71.6269	1.62	2.52	57.8224	-37.1332	0.165603	0.149074
6	1	D	1	83.2562	54.0899	1.5	1.84	43.3763	-35.3417	0.179572	0.081777
6	2	D	1	82.7925	54.2868	1.52	1.92	42.4243	-33.7564	0.206511	0.102613
6	3	D	1	78.8992	51.5981	1.5	2.06	40.5223	-29.5148	0.158071	0.081075
6	4	D	1	80.1072	54.8767	1.76	1.94	35.3708	-35.459	0.159203	0.104388
6	5	D	1	82.0497	52.1558	1.44	2	44.3753	-32.1552	0.198115	0.089537
6	1	D	2	105.747	67.6866	1.64	2.68	53.8413	-32.7247	0.162557	0.104091
6	2	D	2	103.986	67.2364	1.56	2.52	55.3031	-34.061	0.174334	0.160302
6	3	D	2	107.164	67.0116	1.5	2.34	59.6046	-38.0259	0.401173	0.151956
6	4	D	2	108.24	67.3581	1.6	2.56	56.2007	-35.1524	0.238833	0.117727
6	5	D	2	117.525	74.6839	1.76	2.64	56.3465	-37.5491	0.208452	0.114085
7	1	U	1	79.2447	50.6232	2.18	1.92	30.5576	-34.5103	0.061427	0.18384
7	2	U	1	76.7577	48.7682	2.02	2.84	31.6533	-22.4612	0.074799	0.091558
7	3	U	1	78.9964	50.9912	2.18	2.56	30.3718	-25.8123	0.094556	0.157426
7	4	U	1	80.1515	50.1125	2.44	3.06	27.5323	-21.9904	0.084128	0.102068
7	5	U	1	77.4817	49.8934	2.56	3.1	25.3007	-20.822	0.070991	0.081335
7	1	U	2	103.335	62.3943	2.48	2.52	36.706	-36.0131	0.127173	0.134154
7	2	U	2	100.152	63.2843	2.4	2.56	36.5088	-34.06	0.121051	0.234893
7	3	U	2	102.928	62.7057	2.28	2.72	39.6704	-33.0765	0.115974	0.135888
7	4	U	2	98.4898	61.1313	2.58	2.92	33.1417	-29.2998	0.118581	0.172464
7	5	U	2	99.8541	65.6599	2.24	3.34	38.8907	-26.0942	0.098356	0.249229
7	1	C	1	77.6452	49.8991	2.38	2.5	27.2618	-25.9146	0.075516	0.067521
7	2	C	1	80.4786	52.8242	2.32	2.42	29.27	-27.9307	0.072003	0.099112
7	3	C	1	82.005	52.5622	2.5	2.58	27.7175	-26.7897	0.101539	0.110906
7	4	C	1	77.9884	52.1825	2.42	3.14	26.984	-20.7907	0.07451	0.138085
7	5	C	1	74.5258	51.7378	2.78	2.7	22.2254	-23.8156	0.058771	0.060415
7	1	C	2	108.283	67.205	2.16	2.58	44.1763	-37.1058	0.091823	0.234886
7	2	C	2	103.335	63.5688	2.38	2.64	38.2437	-34.2658	0.105817	0.169258
7	3	C	2	103.516	63.6591	2.44	3.26	37.1113	-27.777	0.10931	0.138234
7	4	C	2	99.7912	61.6964	3.34	2.9	26.016	-29.9952	0.088819	0.114845
7	5	C	2	97.3497	59.0883	2.7	3.48	31.2504	-24.2942	0.088458	0.099418
7	1	D	1	76.5105	50.8281	2.28	2.36	27.9514	-26.9352	0.074278	0.117183
7	2	D	1	76.4161	48.936	2.16	2.56	29.4079	-24.8841	0.073646	0.097728
7	3	D	1	78.535	49.911	2.18	2.64	30.2913	-24.8999	0.117254	0.080437
7	4	D	1	82.7423	59.5971	2.4	2.38	29.1627	-30.2067	0.101447	0.152189
7	5	D	1	76.9673	52.998	2.94	2.5	21.7936	-25.5971	0.073139	0.121828
7	1	D	2	98.9766	61.6029	2.18	2.94	39.5176	-29.3294	0.117827	0.165331
7	2	D	2	100.842	62.1192	2.34	2.68	37.7132	-32.8494	0.09295	0.125621
7	3	D	2	101.024	64.1141	2.4	2.72	36.8672	-32.4103	0.112738	0.160476
7	4	D	2	100.211	64.2663	2.7	2.68	32.3425	-32.5664	0.108332	0.183149
7	5	D	2	103.435	65.2644	2.48	2.78	36.501	-34.0253	0.092568	0.176114
8	1	U	1	61.2317	42.2729	2.42	2.76	19.6091	-17.1664	0.130648	0.076319
8	2	U	1	64.8311	38.7243	3.62	3.5	14.0448	-14.5605	0.122948	0.053829
8	3	U	1	68.3665	48.0406	2.42	3.36	22.4796	-16.2213	0.138149	0.081573
8	4	U	1	65.2839	48.4862	2.14	3.5	24.1162	-15.4359	0.111185	0.076508
8	1	U	1	67.2409	49.8407	2.6	3.72	20.4895	-14.3822	0.104412	0.066021
8	2	U	2	101.563	62.3155	2.46	3.88	35.6755	-22.5961	0.154545	0.115594
8	3	U	2	99.4883	67.3621	2.06	4.12	41.6009	-20.7864	0.175899	0.148442
8	4	U	2	95.6298	64.7001	2.02	3.76	40.476	-22.8265	0.175418	0.159538
8	5	U	2	96.8632	64.4226	2.26	3.66	36.7344	-23.8444	0.151356	0.173763
8	1	U	2	97.4121	67.7713	2.86	4.1	29.1964	-20.417	0.153951	0.116476
8	2	C	1	63.157	44.4907	2.42	2.78	20.3226	-17.6868	0.126538	0.068969
8	3	C	1	67.5239	48.4374	2.38	3.6	22.5	-14.894	0.113508	0.091766
8	4	C	1	62.6466	44.8361	2.32	3.26	20.9753	-14.9494	0.099746	0.125248
8	5	C	1	61.6917	47.6501	1.84	4.54	25.9737	-10.5434	0.107839	0.070075
8	1	C	1	68.2797	51.7723	1.92	4.08	28.4188	-13.3737	0.139762	0.072749
8	2	C	2	107.748	68.7182	2.4	3.32	39.139	-28.3079	0.205643	0.240013
8	3	C	2	97.8241	66.1219	2.1	3.86	39.9872	-21.7709	0.147991	0.13305
8	4	C	2	91.6699	62.8914	2.36	3.46	32.9559	-22.4917	0.138136	0.086257
8	5	C	2	93.556	62.6998	2.24	3.82	35.5854	-20.8655	0.144716	0.134952
8	1	C	2	94.9729	65.6552	2.32	4.2	34.9475	-19.3132	0.160681	0.146495
8	2	D	1	66.3996	48.2004	2.66	4.18	19.7544	-12.6302	0.111107	0.072592
8	3	D	1	67.4313	47.6267	2.08	4.04	25.6972	-14.3196	0.116391	0.074753
8	4	D	1	63.0724	46.2326	2.36	3.38	20.8154	-14.5972	0.110139	0.077477
8	5	D	1	68.8118	47.9521	2.32	3.66	23.6741	-15.0079	0.138855	0.095189
8	1	D	1	68.4507	49.8797	2.26	3.16	24.2543	-17.2699	0.154035	0.110732
8	2	D	2	90.603	64.896	2.44	3.94	31.4701	-20.4711	0.16128	0.063975
8	3	D	2	97.5626	65.5854	2.14	3.66	39.1279	-22.9441	0.164681	0.12881
8	4	D	2	100.39	66.8899	2.2	3.38	39.3375	-26.4782	0.164342	0.111007
8	5	D	2	98.9862	62.4403	2.32	3.34	36.6539	-25.4751	0.171565	0.120774
8	1	D	2	97.4204	65.6939	2.36	4.38	35.3911	-19.0964	0.132227	0.116146
9	2	U	1	81.2181	48.7466	3.32	3.24	21.6598	-22.2066	0.082856	0.093382
9	3	U	1	73.2143	46.8781	3.08	4.24	20.7546	-15.0839	0.088143	0.069797
9	4	U	1	74.665	48.404	2.9	4.3	22.5373	-17.364	0.097513	0.122566
9	5	U	1	78.2615	49.7927	3.2	4.04	21.598	-17.0849	0.068688	0.084008
9	1	U	1	73.9942	48.5328	3.3	4.02	19.6168	-16.1285	0.075308	0.064619
9	2	U	2	98.6676	62.3724	3.08	3.84	29.0772	-23.2806	0.111455	0.140515
9	3	U	2	103.037	62.4472	3.8	3.52	24.6897	-26.6145	0.087114	0.150498
9	4	U	2	100.943	60.4809	3.62	4.1	25.3477	-22.348	0.115868	0.090773
9	5	U	2	99.2083	60.2872	3.8	3.82	23.6693	-23.5457	0.08502	0.095268
9	1	U	2	104.31	64.9766	3.78	3.62	25.1948	-26.3146	0.096698	0.120509
9	2	C	1	75.9848	46.2314	3.7	2.94	18.0236	-22.732	0.104514	0.123324
9	3	C	1	73.5023	46.7677	3.24	3.88	19.8361	-17.3822	0.082173	0.084311
9	4	C	1	75.7483	49.8979	2.98	3.68	22.3595	-18.0716	0.097225	0.100455
9	5	C	1	74.0508	49.0814	2.76	3.62	23.4892	-17.8607	0.071338	0.064976
9	1	C	1	74.2087	48.5224	3.22	3.76	20.1599	-17.2895	0.083357	0.101549
9	2	C	2	98.4464	59.7711	3.5	2.92	25.5395	-30.6396	0.136079	0.1455
9	3	C	2	99.6507	63.0373	3.72	3.88	24.2998	-23.2768	0.095953	0.106971
9	4	C	2	102.255	63.9767	3.5	3.66	26.5871	-25.3975	0.12137	0.132285
9	5	C	2	72.6379	46.8952	3.16	3.32	20.0407	-19.0626	0.088553	0.090421
9	1	C	2	104.734	67.3414	3.9	3.86	24.4681	-24.7108	0.101571	0.140067
9	2	D	1	74.3076	45.9225	3.42	3.92	19.0094	-16.5769	0.072204	0.057522
9	3	D	1	72.3287	45.9768	3.08	3.26	20.4359	-20.7182	0.067362	0.081568
9	4	D	1	72.6379	46.8952	3.16	3.32	20.0407	-19.0626	0.088553	0.090421
9	5	D	1	73.0816	47.7113	4	3.52	15.9271	-18.1002	0.059528	0.089697
9	1	D	2	101.679	62.2173	4.18	3.32	22.0989	-27.8361	0.089371	0.091618
9	2	D	2	102.977	68.0181	3.72	4.06	25.2271	-24.2348	0.116452	0.090098
9	3	D	2	101.884	65.5543	3.94	4.3	23.542	-21.5688	0.097494	0.089233
9	4	D	2	103.441	66.8144	3.8	4.26	24.8328	-22.1761	0.086228	0.140348
9	5	D	2	102.202	64.3912	3.5	4.34	26.5359	-21.3874	0.077352	0.095986
10	1	U	1	86.0268	51.9578	2.14	2.48	34.5957	-30.0404	0.102445	0.111016
10	2	U	1	83.069	52.4325	1.98	3.08	36.0684	-23.1484	0.166863	0.091797
10	3	U	1	83.8083	51.8425	2.34	2.6	30.764	-27.7002	0.144347	0.085965
10	4	U	1	87.0344	53.9372	2.24	2.74	33.625	-27.4302	0.178333	0.113457
10	5	U	1	81.4708	51.6792	1.94	2.1	35.9528	-33.1532	0.199041	0.197027
10	1	U	2	105.649	63.2311	2.14	2.98	43.7875	-31.4704	0.100043	0.12093
10	2	U	2	108.917	66.4668	2.58	2.64	37.7339	-36.7202	0.142818	0.131099
10	3	U	2	112.18	68.666	1.98	2.76	50.8301	-37.3807	0.218586	0.105533
10	4	U	2	101.086	62.3322	2.14	3	41.893	-30.8754	0.178934	0.19696
10	5	U	2	108.515	65.176	2.24	3.34	43.3414	-28.9339	0.132902	0.156364
10	1	C	1	87.9895	53.5301	1.98	2.44	38.3877	-31.3048	0.178432	0.120289
10	2	C	1	86.9966	53.7368	2.28	2.6	32.9243	-28.9407	0.120146	0.101209
10	3	C	1	83.366	51.3646	2.18	2.34	32.7437	-30.8375	0.106436	0.142846
10	4	C	1	81.9956	52.184	2.16	2.32	32.6132	-30.2679	0.178867	0.129419
10	5	C	1	83.9972	51.8571	2.08	2.58	34.7664	-27.915	0.121839	0.126323
10	1	C	2	108.879	63.122	2.04	3.1	47.5449	-31.2846	0.175606	0.114374
10	2	C	2	114.289	61.0898	2.24	4	45.8	-26.2141	0.17223	0.132184
10	3	C	2	111.518	60.3137	2.08	3.22	48.0121	-30.9098	0.170728	0.101671
10	4	C	2	113.478	63.2318	2.22	2.98	45.7113	-34.1134	0.186376	0.112645
10	5	C	2	104.041	59.4345	2.14	2.98	43.0913	-31.0946	0.141217	0.185856
10	1	D	1	86.9966	53.7368	2.28	2.6	32.9243	-28.9407	0.120146	0.101209
10	2	D	1	82.3723	54.1567	2.4	2.76	29.4027	-25.5665	0.125208	0.113256
10	3	D	1	84.2434	52.3224	1.88	3	38.6109	-24.1432	0.135612	0.088772
10	4	D	1	87.5774	54.9168	2.04	2.56	37.1856	-29.6556	0.120418	0.105009
10	5	D	1	85.7034	53.664	2.16	2.42	34.2148	-30.5486	0.133976	0.118476
10	1	D	2	98.374	67.291	1.54	3.74	56.1106	-23.1493	0.177341	0.106619
10	2	D	2	108.402	67.1087	2.3	2.66	42.1657	-36.4011	0.176035	0.125477
10	3	D	2	105.241	69.4834	2	3.3	46.6226	-28.4903	0.148402	0.133188
10	4	D	2	111.473	63.4287	2.18	2.7	45.6436	-36.9244	0.14332	0.132333
10	5	D	2	108.469	62.1024	2.16	2.68	44.6876	-36.1309	0.193028	0.18249
11	1	U	1	95.9386	65.2908	2.94	3.4	27.5921	-23.9274	0.086426	0.145296
11	2	U	1	61.9916	41.4442	2.14	2.28	22.0557	-20.6479	0.066317	0.083149
11	3	U	1	67.5762	48.8548	2.1	2.72	25.1319	-19.3641	0.114032	0.138026
11	4	U	1	68.533	48.82	2.64	2.74	20.2817	-19.6154	0.095246	0.144321
11	5	U	1	69.145	49.6917	2.04	3.36	26.5887	-16.6307	0.114275	0.093158
11	1	U	2	96.0135	64.8356	2.88	3.6	28.1874	-22.5245	0.091264	0.209914
11	2	U	2	68.908	49.1206	2.52	2.7	21.4498	-20.0223	0.083153	0.243178
11	3	U	2	100.506	66.916	2.64	3.3	32.4447	-25.9878	0.10026	0.129584
11	4	U	2	99.9218	67.856	2.5	3.38	33.9932	-25.9395	0.115185	0.116889
11	5	U	2	95.2087	66.4477	3.04	3.08	26.4844	-26.1289	0.124123	0.153821
11	1	C	1	60.9639	44.782	2.9	4.84	15.8518	-9.70717	0.066377	0.076317
11	2	C	1	60.161	43.0819	2.86	2.22	15.8207	-20.4289	0.082632	0.076353
11	3	C	1	70.3002	46.886	2.32	3.48	23.8367	-16.1873	0.096499	0.108442
11	4	C	1	68.4125	49.2335	2.68	3.58	19.9537	-15.1779	0.06401	0.056814
11	5	C	1	65.1372	45.9354	2.36	3.18	21.283	-16.2067	0.061118	0.075301
11	1	C	2	94.3826	66.1962	3.82	4.72	20.8005	-16.8248	0.074174	0.116103
11	2	C	2	97.6193	60.3188	2.72	3.64	30.4763	-22.6984	0.099287	0.152197
11	3	C	2	101.263	65.8682	2.26	2.72	38.3775	-31.7624	0.12046	0.222204
11	4	C	2	93.4236	63.8214	2.62	3.42	30.0676	-22.9372	0.099683	0.201778
11	5	C	2	97.9645	64.7392	2.84	3.36	29.2392	-24.7206	0.083351	0.114102
11	1	D	1	60.2319	44.5807	3	4.2	15.1607	-10.773	0.075131	0.067444
11	2	D	1	54.5817	40.7323	2.36	4.52	16.8271	-8.76473	0.071883	0.089524
11	3	D	1	62.2681	47.5757	2.66	4.06	17.8215	-11.6892	0.055499	0.095449
11	4	D	1	66.8559	49.1497	2.42	2.7	21.4562	-19.2916	0.101903	0.207448
11	5	D	1	73.5477	47.54	2.42	2.54	24.2198	-23.0862	0.111256	0.096786
11	1	D	2	102.916	64.6502	2.84	3.18	31.0233	-27.7322	0.102033	0.222206
11	2	D	2	98.1145	65.4471	3.02	3.3	27.5479	-25.1867	0.091913	0.18645
11	3	D	2	94.6412	64.0013	2.64	2.86	30.2416	-27.8946	0.096461	0.267942
11	4	D	2	100.4	65.5263	2.7	3.18	31.7101	-26.931	0.118903	0.167606
11	5	D	2	94.6757	63.6051	2.74	3.08	29.2016	-26.63	0.085215	0.133923
12	1	U	1	56.8436	37.6656	2.42	2.08	20.7577	-24.1932	0.104197	0.09912
12	2	U	1	95.6229	61.323	2.02	2.92	43.9633	-30.6912	0.123884	0.169698
12	3	U	1	63.778	44.0774	1.5	2.84	38.1261	-20.0177	0.166546	0.126793
12	4	U	1	72.7127	43.7256	2.22	2.44	29.7769	-26.9554	0.097751	0.079926
12	5	U	1	70.1422	42.3968	2.16	2.22	29.3166	-28.7105	0.110705	0.124075
12	1	U	2	63.1722	40.361	1.88	2.44	30.0848	-23.0219	0.137464	0.094637
12	2	U	2	61.8071	43.8792	1.7	2.08	32.3404	-28.1892	0.150338	0.109765
12	3	U	2	85.8055	53.7351	2.2	2.14	35.9817	-37.0956	0.1836	0.164164
12	4	U	2	89.581	49.6793	2.3	2.5	36.244	-33.3611	0.203213	0.216444
12	5	U	2	95.4059	61.4834	2.6	1.72	34.1985	-53.463	0.212998	0.17889
12	1	C	1	68.181	42.9757	2.62	2.08	23.6413	-29.5821	0.080552	0.10314
12	2	C	1	88.5526	60.7678	2.18	2.72	37.5701	-30.1856	0.120577	0.204952
12	3	C	1	65.5567	46.0919	2.28	2.52	25.8622	-23.3794	0.113553	0.158505
12	4	C	1	91.0226	58.8337	2.14	2.54	39.538	-33.3957	0.158779	0.201894
12	5	C	1	71.741	42.2889	2.08	2.46	31.4	-26.386	0.086131	0.060525
12	1	C	2	61.8928	40.526	3.18	2	17.3344	-29.6761	0.14373	0.128052
12	2	C	2	91.4966	58.8317	2.38	1.98	35.6352	-42.7538	0.132314	0.438739
12	3	C	2	60.0046	45.2304	1.66	2.96	32.1393	-17.9374	0.121717	0.2014
12	4	C	2	95.2569	53.0369	1.86	2.58	47.4923	-34.3174	0.158407	0.116963
12	5	C	2	92.5089	53.7488	1.96	2.46	43.7346	-34.8207	0.162283	0.114809
12	1	D	1	67.8791	42.9707	2.04	2.5	30.1605	-24.3725	0.124703	0.093378
12	2	D	1	92.7169	59.0991	2.04	2.46	42.1099	-35.8692	0.150516	0.095969
12	3	D	1	91.9235	60.5395	2.08	2.28	41.0319	-37.4632	0.202716	0.241775
12	4	D	1	74.3359	43.4059	1.96	1.72	34.7226	-39.5492	0.142333	0.193269
12	5	D	1	71.3198	41.4308	2.26	2.34	28.4692	-27.6118	0.080922	0.079102
12	1	D	2	102.299	64.3508	2.6	2.68	36.7408	-35.611	0.089231	0.165453
12	2	D	2	100.295	62.5463	2.26	2.5	41.293	-37.3454	0.124088	0.150929
12	3	D	2	56.5955	35.7793	1.84	2.04	27.0301	-24.4916	0.078239	0.074573
12	4	D	2	93.9443	60.5395	2.72	1.64	32.1203	-53.3152	0.202716	0.241775
12	5	D	2	97.4992	58.7786	1.62	2.38	56.1004	-38.0521	0.218347	0.219447
13	1	U	1	78.0749	43.0898	1.9	2.6	34.3308	-25.0363	0.132136	0.083021
13	2	U	1	80.1312	45.3083	1.76	2.28	38.3399	-29.5014	0.153575	0.102849
13	3	U	1	69.7322	40.93	1.58	2.2	36.0788	-25.8252	0.153409	0.087246
13	4	U	1	71.6311	43.4511	1.76	2.16	33.427	-29.7614	0.120302	0.068956
13	5	U	1	71.5285	41.5532	1.72	2.48	34.1177	-23.6155	0.116152	0.062179
13	1	U	2	114.855	64.2245	1.94	2.54	52.6965	-40.1431	0.197233	0.181308
13	2	U	2	114.838	71.4936	1.96	2.56	52.0273	-40.2116	0.189771	0.108845
13	3	U	2	116.102	62.4138	1.9	3	54.4116	-34.3797	0.200782	0.14081
13	4	U	2	114.08	46.9636	3.86	2.28	26.6708	-45.5704	0.178199	0.134111
13	5	U	2	117.524	58.456	1.86	3.08	56.4675	-34.7004	0.260583	0.221464
13	1	C	1	72.2168	32.9485	1.82	4.64	32.7731	-13.0159	0.128566	0.073154
13	2	C	1	73.3961	41.702	1.74	2.38	34.8045	-25.3994	0.159557	0.070066
13	3	C	1	75.4884	44.5595	1.88	1.84	33.3749	-33.9881	0.150255	0.118598
13	4	C	1	71.5968	42.6886	1.84	1.84	31.891	-31.9002	0.122513	0.074791
13	5	C	1	72.0319	45.3717	1.86	2.24	31.8305	-26.3675	0.121541	0.076577
13	1	C	2	114.595	64.638	2.2	2.5	46.1957	-41.0175	0.150635	0.146574
13	2	C	2	119.058	60.6415	2.04	2.98	52.1269	-35.6146	0.16544	0.163267
13	3	C	2	118.605	65.4693	2.12	2.88	49.8795	-36.6759	0.209609	0.152949
13	4	C	2	113.917	61.3387	2.04	2.64	49.5507	-39.2819	0.139443	0.133957
13	5	C	2	116.38	65.2022	2.36	3.16	43.815	-32.8419	0.167187	0.113054
13	1	D	1	74.9495	43.3719	1.94	2.72	32.0118	-23.0372	0.148154	0.087087
13	2	D	1	73.4424	43.6714	2.08	4.2	29.0961	-14.9412	0.121806	0.165344
13	3	D	1	67.0004	40.3307	1.56	1.8	34.9115	-30.0991	0.136922	0.118115
13	4	D	1	76.2035	43.7345	1.66	1.8	38.1904	-35.2089	0.150316	0.140029
13	5	D	1	77.3224	45.7035	1.76	1.98	36.5719	-32.5008	0.133867	0.094179
13	1	D	2	113.589	64.5355	2.02	2.48	50.1754	-40.5786	0.217952	0.172945
13	2	D	2	113.463	58.2497	2.06	2.82	48.866	-35.9427	0.192593	0.113937
13	3	D	2	115.186	65.0781	2	2.84	51.1369	-36.4999	0.201643	0.140401
13	4	D	2	117.4	54.9413	2.24	3.24	46.6073	-32.69	0.152583	0.228996
13	5	D	2	118.115	64.44	1.92	2.18	54.9594	-48.4088	0.170529	0.205653
14	1	U	1	71.1032	45.7282	1.98	2.52	26.9451	-22.0389	0.083777	0.123025
14	2	U	1	71.3143	46.7784	2.14	1.94	25.1499	-27.4898	0.075117	0.093896
14	3	U	1	65.2172	43.5777	1.92	2.58	24.6603	-18.3214	0.096502	0.099446
14	4	U	1	63.0567	42.5403	1.9	2.46	23.7365	-18.3383	0.102698	0.11728
14	5	U	1	67.6022	43.1896	2.12	2.6	23.3979	-19.2332	0.086955	0.08161
14	1	U	2	129.173	74.9432	2.28	2.14	48.769	-52.4151	0.155612	0.276485
14	2	U	2	127.33	71.9253	2.34	2.88	46.7902	-38.1355	0.130381	0.219622
14	3	U	2	131.45	77.7404	2.4	2.88	47.2833	-39.4014	0.148653	0.234091
14	4	U	2	123.227	70.9574	2.58	2.98	40.91	-35.4845	0.13649	0.145021
14	5	U	2	128.335	70.9393	2.78	3.04	39.6919	-36.4464	0.113882	0.218854
14	1	C	1	68.4996	44.5356	1.82	2	27.8047	-25.2717	0.087618	0.122337
14	2	C	1	65.7094	42.6775	1.76	1.7	27.1456	-28.2316	0.099166	0.113334
14	3	C	1	68.8138	43.9044	1.8	2.4	28.3712	-21.1866	0.102132	0.151603
14	4	C	1	70.0542	45.8619	1.96	1.98	26.8929	-26.4756	0.089778	0.111895
14	5	C	1	68.1185	42.2872	1.72	2.62	29.3791	-19.2179	0.08945	0.069412
14	1	C	2	132.098	72.0175	2.2	2.36	51.922	-48.4276	0.162119	0.235436
14	2	C	2	129.587	72.9689	2.2	2.78	50.8251	-40.16	0.193472	0.209139
14	3	C	2	125.969	73.7039	2.72	2.9	39.7669	-37.3535	0.14538	0.210571
14	4	C	2	124.577	78.1264	2.8	2.56	38.088	-42.1211	0.192396	0.210308
14	5	C	2	125.643	67.7821	2.94	3.08	36.6203	-35.1054	0.137278	0.148605
14	1	D	1	76.8442	52.7063	2.1	1.96	28.0593	-30.0578	0.075207	0.194756
14	2	D	1	64.1932	42.7171	1.74	2.38	26.7287	-20.3869	0.076446	0.081184
14	3	D	1	69.4005	45.8902	1.88	2.36	27.5262	-21.8935	0.096657	0.102921
14	4	D	1	72.0417	47.2995	1.94	2.18	27.863	-24.8717	0.084831	0.117876
14	5	D	1	65.2849	34.6937	4.62	2.02	10.2373	-23.5837	0.079272	0.113996
14	1	D	2	128.435	78.0671	2.34	2.3	47.3014	-48.1223	0.163655	0.345999
14	2	D	2	128.584	74.9273	2.02	2.7	54.8796	-41.0091	0.151619	0.232811
14	3	D	2	127.947	76.7727	2.42	2.94	45.5859	-37.4459	0.133763	0.318959
14	4	D	2	121.916	69.6534	2.36	3	44.0703	-35.0012	0.133267	0.102911
14	5	D	2	131.084	75.65	2.44	3.22	46.5775	-35.1631	0.128552	0.167379
15	1	U	1	82.4296	48.6074	1.7	2.12	41.5141	-33.4498	0.211618	0.151302
15	2	U	1	80.7718	47.1476	1.66	2.18	41.4587	-31.603	0.168297	0.163868
15	3	U	1	78.9417	45.3003	1.62	2.16	41.3946	-31.0322	0.167523	0.14645
15	4	U	1	72.0427	44.14	1.62	1.9	37.0783	-31.7117	0.212512	0.184353
15	5	U	1	68.7118	40.6867	1.36	2	41.7281	-28.5146	0.249752	0.149299
15	1	U	2	115.919	66.4206	2.12	2.88	49.0625	-36.1401	0.260871	0.108352
15	2	U	2	74.4992	41.5651	1.5	2.62	41.7788	-23.8752	0.220941	0.066551
15	3	U	2	108.689	64.8355	1.9	3	51.2957	-32.4045	0.270746	0.132068
15	4	U	2	116.428	66.4013	2	3.06	52.5618	-34.2006	0.203299	0.128767
15	5	U	2	122.483	65.9909	1.84	3.18	60.0985	-34.7705	0.23619	0.092661
15	1	C	1	77.2353	33.1764	4.2	2.62	15.7487	-26.3805	0.135935	0.075321
15	2	C	1	70.9023	38.6951	1.58	2.82	37.8306	-20.9813	0.225286	0.075344
15	3	C	1	69.7524	44.3793	1.56	2.2	37.1079	-27.5879	0.177328	0.107504
15	4	C	1	75.894	44.5621	1.64	2.74	39.3324	-23.3684	0.174423	0.107108
15	5	C	1	80.4333	46.0169	1.7	2.26	40.3287	-30.3105	0.281268	0.10972
15	1	C	2	115.43	63.8514	1.72	2.54	60.1869	-40.7754	0.245709	0.162104
15	2	C	2	120.9	65.2151	1.8	3.12	60.6949	-34.9338	0.234694	0.098372
15	3	C	2	123.421	65.651	1.48	3.06	75.7328	-36.418	0.347801	0.100848
15	4	C	2	118.711	69.1087	2.06	2.34	52.0476	-45.66	0.316483	0.239282
15	5	C	2	123.832	68.7891	1.68	2.9	67.2604	-38.5839	0.320393	0.111052
15	1	D	1	82.4952	48.5598	1.76	2.08	40.149	-34.11	0.17326	0.150248
15	2	D	1	73.054	42.681	1.64	2.14	37.3115	-28.6619	0.167553	0.117618
15	3	D	1	71.3973	39.8295	1.48	2.16	40.1811	-27.5723	0.164807	0.106215
15	4	D	1	80.4333	46.0169	1.7	2.26	40.3287	-30.3105	0.281268	0.10972
15	5	D	1	61.1182	33.8613	1.82	2.44	27.0035	-20.1501	0.134115	0.08256
15	1	D	2	114.185	64.6506	1.7	2.62	60.4649	-39.1804	0.237094	0.166942
15	2	D	2	124.208	68.7397	1.94	3.1	58.1053	-36.2489	0.243736	0.106524
15	3	D	2	122.993	68.5708	1.78	2.54	62.6363	-43.855	0.299278	0.121161
15	4	D	2	121.734	66.4322	1.8	2.6	61.2092	-42.22	0.245257	0.124337
15	5	D	2	123.842	68.7776	1.8	2.66	62.1417	-42.0529	0.329185	0.121651
16	1	U	1	80.5627	58.3177	3.14	7.6	19.3258	-7.972	0.081539	0.087936
16	2	U	1	78.1263	51.7626	3.7	3.98	15.7668	-14.6121	0.058239	0.078474
16	3	U	1	87.7754	58.1157	3.54	3.74	19.1737	-18.148	0.058187	0.067127
16	4	U	1	80.2857	53.5396	3.42	3.3	17.6858	-18.2798	0.081405	0.087049
16	5	U	1	80.2468	55.2086	3.32	3.58	18.1761	-16.8405	0.084362	0.074801
16	1	U	2	109.363	59.6295	4	7.64	22.3526	-11.6999	0.094015	0.115225
16	2	U	2	108.057	68.8516	3.62	4.98	24.3326	-17.6963	0.149339	0.115923
16	3	U	2	111.739	71.8746	4.02	5.26	22.8308	-17.447	0.112766	0.084482
16	4	U	2	112.748	73.3907	2.94	5.52	31.6144	-16.8111	0.113464	0.085798
16	5	U	2	113.071	72.0501	3.96	4.96	23.5126	-18.7919	0.079681	0.109032
16	1	C	1	78.12	54.1555	3.24	3.84	17.9982	-15.1654	0.075367	0.098818
16	2	C	1	79.2375	51.2402	4.02	5.12	14.7402	-15.4761	0.055959	0.060151
16	3	C	1	80.8488	53.7643	3.18	5.16	19.1657	-15.6684	0.057686	0.071306
16	4	C	1	79.2946	53.5294	3.68	3.5	16.1201	-16.9533	0.072646	0.06791
16	5	C	1	81.2213	55.2023	2.9	2.72	21.1367	-22.5145	0.115682	0.126403
16	1	C	2	104.281	70.8725	4.32	4.08	19.5157	-20.6601	0.082493	0.097768
16	2	C	2	104.229	67.3328	3.86	3.92	21.8625	-21.502	0.102691	0.109702
16	3	C	2	107.435	67.6251	3.8	4.7	23.0255	-18.9276	0.089823	0.099157
16	4	C	2	108.021	65.9073	4.4	4.78	20.0085	-18.427	0.056963	0.095494
16	5	C	2	110.521	72.6919	3.72	4.42	24.3476	-20.5066	0.085889	0.086926
16	1	D	1	81.6187	47.2303	3.76	7.78	16.4011	-7.92787	0.063165	0.095213
16	2	D	1	81.0404	53.996	3.9	4.28	15.6647	-14.3064	0.056892	0.075373
16	3	D	1	78.8405	51.8758	3.32	3.96	17.7782	-14.8669	0.090656	0.092728
16	4	D	1	79.0326	53.9636	3.92	3.28	15.086	-18.9036	0.082472	0.090133
16	5	D	1	82.0738	56.8439	3.94	3.3	15.7665	-18.8403	0.088657	0.075192
16	1	D	2	108.424	71.1054	3.78	4.94	23.4248	-18.0943	0.100509	0.084039
16	2	D	2	105.823	55.3329	4.38	8.28	19.5988	-10.3681	0.099271	0.087744
16	3	D	2	107.841	68.4203	3.84	5.24	22.8912	-16.7919	0.103376	0.100547
16	4	D	2	106.43	68.4674	3.32	5.04	26.0721	-17.152	0.096246	0.082778
16	5	D	2	112.145	68.8627	3.36	5.52	27.4812	-16.6934	0.10011	0.117946
17	1	U	1	73.6654	51.2377	1.66	2.78	33.9341	-20.1108	0.135111	0.114571
17	2	U	1	71.1055	48.0842	1.72	2.64	30.9619	-20.1847	0.154761	0.107524
17	3	U	1	67.8947	47.9006	2	1.94	25.0065	-25.7845	0.177408	0.11087
17	4	U	1	66.5794	45.943	1.56	2.28	31.1877	-21.3663	0.170514	0.1494
17	5	U	1	64.0889	42.751	1.68	2.02	27.4355	-22.8857	0.149209	0.098919
17	1	U	2	90.1257	68.8645	1.36	4	53.2244	-18.1259	0.192178	0.128416
17	2	U	2	101.707	66.0086	1.68	3.42	49.9189	-24.5378	0.231891	0.096093
17	3	U	2	97.4839	67.5135	1.84	3.9	43.3648	-20.4648	0.244781	0.121471
17	4	U	2	96.1468	65.4247	1.84	3.44	42.4915	-22.7375	0.262134	0.103591
17	5	U	2	96.3379	67.2259	1.58	3.34	49.9547	-23.4595	0.178158	0.163805
17	1	C	1	73.9848	50.8081	1.62	2.24	34.792	-25.0122	0.193582	0.126408
17	2	C	1	67.2753	46.7022	1.94	2.5	25.453	-19.7189	0.136699	0.15214
17	3	C	1	65.1939	43.9208	1.8	2.08	26.4152	-22.7391	0.145881	0.075251
17	4	C	1	68.282	49.1005	1.86	3	27.089	-16.7618	0.15033	0.09466
17	5	C	1	70.2506	48.421	1.86	2.06	28.3056	-25.4362	0.18135	0.139855
17	1	C	2	91.6974	59.0587	2.22	3.24	33.2668	-22.7575	0.213022	0.155253
17	2	C	2	99.5659	67.2266	2.22	3.32	36.7487	-24.591	0.21728	0.16138
17	3	C	2	99.5988	67.4364	1.86	3.2	44.1681	-25.6227	0.208799	0.103627
17	4	C	2	97.5634	66.2969	1.58	2.86	50.5676	-28.0572	0.157484	0.12354
17	5	C	2	95.9981	63.7729	1.48	3	53.0322	-26.2786	0.227483	0.137177
17	1	D	1	70.766	51.2274	1.88	2.12	28.2378	-24.8995	0.17702	0.136943
17	2	D	1	67.8529	50.9482	1.32	2.64	38.078	-18.9183	0.208534	0.143302
17	3	D	1	70.8243	50.4863	1.98	2.18	26.7003	-24.3453	0.155727	0.105995
17	4	D	1	69.4004	49.2271	1.72	2.2	30.0347	-23.4717	0.143472	0.180758
17	5	D	1	69.0566	48.0096	1.7	2.8	30.0864	-18.2643	0.169983	0.088003
17	1	D	2	97.478	69.2121	1.78	3.92	44.8505	-20.2928	0.265082	0.154867
17	2	D	2	96.8372	65.7682	1.9	2.9	41.6892	-27.2151	0.25071	0.165798
17	3	D	2	96.1317	66.2278	1.92	2.84	40.9946	-27.5564	0.261615	0.194629
17	4	D	2	96.1525	68.2886	1.78	3.46	44.0504	-22.6265	0.210749	0.188791
17	5	D	2	91.6818	65.0664	2	2.68	37.0485	-27.7259	0.206228	0.112513
18	1	U	1	66.4023	45.3192	1.82	2.86	30.1038	-19.047	0.125295	0.108113
18	2	U	1	67.0915	44.4355	2.26	2.18	24.5654	-25.4143	0.150078	0.109744
18	3	U	1	73.5904	47.5086	2.14	2.16	28.8831	-28.6732	0.152817	0.185586
18	4	U	1	74.5254	46.8444	1.88	2.88	33.5446	-21.7272	0.133551	0.125579
18	5	U	2	118.599	79.3385	2.3	2.84	46.419	-37.6464	0.237685	0.259811
18	1	U	2	122.855	77.3459	1.98	3.4	56.1593	-32.6566	0.231152	0.117589
18	2	U	2	121.125	73.9969	2.24	3.4	48.7319	-32.3105	0.216885	0.148699
18	3	U	2	127.034	75.9477	2.68	2.1	42.9584	-54.9265	0.173417	0.184307
18	4	U	2	117.843	71.3334	1.96	3.08	54.0116	-34.5726	0.212896	0.166824
18	5	C	1	67.2317	46.9374	1.96	2.54	28.3097	-21.9991	0.116894	0.31535
18	1	C	1	62.3435	43.739	2.58	2.3	19.6142	-21.9191	0.166447	0.146377
18	2	C	1	64.3286	43.6174	2.1	2.12	25.2999	-24.8176	0.107371	0.12138
18	3	C	1	72.0742	45.1717	2.04	2.2	29.5066	-27.3791	0.130879	0.09172
18	4	C	1	69.0478	43.2641	2.06	2.16	27.7486	-26.5415	0.141925	0.075836
18	5	C	2	120.602	68.3701	2.46	2.04	44.2691	-53.384	0.239614	0.190257
18	1	C	2	114.983	71.1755	2.74	1.92	37.6659	-53.8608	0.196364	0.227963
18	2	C	2	122.837	68.6661	2.28	2.14	48.8675	-51.8419	0.270401	0.141398
18	3	C	2	121.006	65.6803	2.1	3.04	51.9991	-35.8614	0.248452	0.271725
18	4	C	2	118.774	64.2618	2.18	1.98	49.0815	-53.982	0.243504	0.150419
18	5	D	1	73.3386	50.4828	2.7	2.06	22.8412	-29.8997	0.146385	0.103188
18	1	D	1	69.8653	47.1284	1.86	2.78	31.5119	-20.9494	0.108279	0.104246
18	2	D	1	73.0222	50.4689	1.92	3.2	32.0676	-22.8194	0.144883	0.094131
18	3	D	1	64.1298	43.589	2.28	1.92	22.8896	-27.2971	0.104654	0.237401
18	4	D	1	74.7483	45.5553	1.94	2.16	32.5325	-29.1177	0.128056	0.095622
18	5	D	2	115.884	75.6324	2.54	2.74	40.9054	-38.2027	0.153685	0.223632
18	1	D	2	122.031	74.2097	2.54	1.82	43.5412	-60.4625	0.184975	0.378644
18	2	D	2	123.243	72.4514	1.9	2.6	58.7187	-42.8645	0.227782	0.167527
18	3	D	2	122.008	74.4107	2.24	2.66	49.2393	-41.4136	0.196329	0.198916
18	4	D	2	121.741	71.1755	1.82	2.58	60.43	-42.8692	0.215459	0.202873
19	5	U	1	79.8802	52.8914	1.64	2.2	37.8322	-28.3811	0.090008	0.092666
19	1	U	1	80.1669	52.5173	1.7	1.86	36.688	-33.4632	0.10504	0.089641
19	2	U	1	80.6535	50.6372	1.68	2.5	37.3453	-25.1239	0.103015	0.062089
19	3	U	1	92.8313	56.5357	1.74	2.18	43.1471	-34.4031	0.153632	0.097947
19	4	U	1	92.9506	58.8754	1.72	2.26	43.5976	-33.3534	0.141956	0.072369
19	1	U	2	115.229	69.0944	1.96	2.52	49.7034	-38.7061	0.178602	0.125347
19	2	U	2	114.354	69.0631	2.14	2.42	45.1278	-40.0057	0.186934	0.120423
19	3	U	2	112.764	67.6713	2.02	2.52	46.976	-37.7587	0.142425	0.112832
19	4	U	2	117.998	70.5883	1.94	2.28	51.5903	-43.9666	0.163386	0.147469
19	5	U	2	115.104	66.3314	2.06	2.48	47.209	-39.1916	0.170478	0.170555
19	1	C	1	83.795	53.9256	1.8	1.98	36.5979	-33.4739	0.177423	0.146419
19	2	C	1	81.4401	54.2889	1.66	2.04	38.2545	-31.271	0.111615	0.07911
19	3	C	1	81.8346	52.8845	1.7	2.14	37.5555	-29.9293	0.116022	0.068269
19	4	C	1	86.7412	54.1652	1.6	2.26	43.4391	-30.442	0.140207	0.09353
19	5	C	1	87.7003	54.9884	1.68	2	41.7021	-34.8782	0.134756	0.095587
19	1	C	2	114.461	69.6108	2.04	2.72	47.4024	-35.5518	0.166819	0.112986
19	2	C	2	113.085	67.5121	1.96	2.36	48.808	-40.3826	0.141956	0.148175
19	3	C	2	120.136	69.9137	2.28	2.64	44.9875	-38.7142	0.165616	0.153842
19	4	C	2	120.611	71.0812	2.04	2.56	50.3938	-40.1157	0.209315	0.198075
19	5	C	2	120.395	70.8285	2.2	2.34	46.7319	-43.9493	0.193678	0.134065
19	1	D	1	77.1387	49.3132	1.5	2.18	39.7841	-27.1776	0.103675	0.085664
19	2	D	1	85.6819	55.5989	1.7	2.08	40.1041	-32.6781	0.111904	0.11569
19	3	D	1	85.8145	52.3368	2.02	2.38	33.657	-28.5101	0.112971	0.080562
19	4	D	1	90.0232	53.8641	2.16	2.22	33.3705	-32.4853	0.119967	0.085914
19	5	D	1	85.0186	51.8703	1.78	2.2	37.9546	-30.5432	0.12975	0.089287
19	1	D	2	112.703	68.9983	2.14	2.64	44.3499	-36.0015	0.12426	0.123955
19	2	D	2	118.478	69.7552	2.06	2.58	48.987	-39.0756	0.130871	0.13044
19	3	D	2	122.845	70.7946	2.44	2.54	43.0415	-41.2971	0.125008	0.124902
19	4	D	2	123.619	72.3889	2.22	2.58	47.6352	-40.9772	0.158847	0.11403
19	5	D	2	119.176	67.6217	2.36	2.96	42.968	-34.4336	0.152228	0.127008
20	1	U	1	78.9684	48.6652	1.52	1.6	41.3111	-39.0033	0.16541	0.18138
20	2	U	1	79.124	43.9013	1.6	1.96	38.8771	-31.7956	0.204329	0.130802
20	3	U	1	80.1526	47.3657	1.52	1.48	41.6465	-42.8516	0.131145	0.220107
20	4	U	1	82.976	47.7109	1.44	1.64	46.0509	-40.2351	0.180294	0.202617
20	5	U	1	85.6495	48.2545	1.74	1.76	39.6516	-39.1222	0.236168	0.204586
20	1	U	2	123.315	66.0968	1.86	2.04	57.3173	-52.3085	0.276508	0.183475
20	2	U	2	118.179	65.0747	1.58	1.74	64.4498	-58.4229	0.359878	0.270128
20	3	U	2	109.81	57.9858	1.64	1.92	56.9561	-48.4522	0.305167	0.351203
20	4	U	2	111.391	59.6274	1.74	1.86	54.4345	-50.9042	0.246325	0.212863
20	5	U	2	115.216	57.01	1.68	2.06	58.4777	-47.7322	0.321382	0.263572
20	1	C	1	82.0191	46.7579	1.52	1.68	42.9292	-38.7738	0.21751	0.204849
20	2	C	1	74.9958	44.6762	1.48	1.64	39.7274	-35.4198	0.168561	0.186748
20	3	C	1	80.2711	46.1079	1.5	1.5	42.4503	-42.4883	0.195692	0.189031
20	4	C	1	79.2074	46.3193	1.42	1.56	44.0873	-40.101	0.223699	0.240916
20	5	C	1	81.3485	47.886	1.56	1.46	41.5913	-44.4318	0.201673	0.199621
20	1	C	2	124.123	66.0394	1.92	1.78	56.0451	-60.198	0.270076	0.220494
20	2	C	2	121.934	65.2218	1.82	2	57.802	-52.511	0.311985	0.214569
20	3	C	2	112.446	61.0855	1.6	1.88	59.9109	-51.0643	0.256817	0.23638
20	4	C	2	117.962	62.8941	1.62	1.86	62.6444	-54.4714	0.330571	0.234237
20	5	C	2	115.28	59.728	1.58	2.34	62.649	-42.8665	0.262269	0.311005
20	1	D	1	79.4536	46.7184	1.56	1.68	40.1685	-37.3779	0.168094	0.178304
20	2	D	1	78.8269	46.8006	1.4	1.38	44.5421	-45.0875	0.183215	0.222788
20	3	D	1	85.3136	48.2609	1.52	1.82	45.377	-37.5765	0.20317	0.227604
20	4	D	1	83.1362	48.3439	1.56	1.58	42.4944	-41.8658	0.163321	0.194721
20	5	D	1	79.3097	43.4343	1.54	2.1	40.5111	-30.4131	0.181737	0.200256
20	1	D	2	125.157	68.5738	1.98	1.58	54.7723	-68.5799	0.240096	0.324626
20	2	D	2	114.721	62.9355	1.64	2.06	59.8856	-48.0986	0.303299	0.226997
20	3	D	2	112.409	60.9041	1.52	1.86	63.0189	-51.4596	0.264536	0.229021
20	4	D	2	117.259	62.5948	1.58	1.94	63.7159	-51.7481	0.29377	0.242502
20	5	D	2	112.756	60.099	1.68	1.92	57.0446	-50.0272	0.260586	0.225561
21	1	U	1	86.5895	55.8659	1.88	1.72	33.6021	-36.8923	0.137198	0.115482
21	2	U	1	71.5616	53.5052	1.62	1.78	29.4645	-26.7618	0.08897	0.094226
21	3	U	1	71.8111	52.1865	1.56	1.92	30.6523	-24.9381	0.063785	0.134362
21	4	U	1	79.1646	51.0334	1.52	2.04	36.6209	-27.0589	0.176543	0.108722
21	5	U	1	80.8148	49.577	1.72	2.46	33.0854	-23.1711	0.142137	0.095496
21	1	U	2	121.624	83.7639	1.72	2.84	56.8355	-34.9133	0.158835	0.194828
21	2	U	2	122.242	76.6836	2.24	2.44	44.1547	-40.392	0.162604	0.140472
21	3	U	2	120.785	69.9548	2.38	2.36	40.678	-41.0982	0.14449	0.155789
21	4	U	2	122.778	65.9148	1.88	3.16	52.6922	-31.7554	0.190531	0.174988
21	5	U	2	120.844	72.1757	1.82	2.78	53.3855	-34.8732	0.177488	0.129713
21	1	C	1	78.3003	55.7184	1.76	1.76	30.9666	-30.9441	0.095704	0.086984
21	2	C	1	68.5968	47.6581	1.68	1.94	26.6601	-23.0553	0.122361	0.083969
21	3	C	1	75.2443	47.9779	1.78	2.58	28.9202	-19.9418	0.158333	0.122407
21	4	C	1	77.1768	44.6249	1.78	3.4	30.0376	-15.6964	0.127626	0.126225
21	5	C	1	64.1999	45.9725	2.02	1.92	20.0196	-20.9596	0.113109	0.114209
21	1	C	2	121.378	79.0418	2.4	2.02	40.9195	-48.6084	0.205052	0.175268
21	2	C	2	126.272	77.3842	2.2	2.16	46.6525	-47.3895	0.19418	0.172418
21	3	C	2	123.235	74.6673	2.06	2.62	48.3267	-37.9204	0.153702	0.110879
21	4	C	2	123.226	75.7737	1.9	2.44	52.2454	-40.6707	0.224089	0.156191
21	5	C	2	124.49	67.6775	2.64	2.62	38.0754	-38.4404	0.150343	0.189944
21	1	D	1	79.503	56.0964	1.66	1.78	33.4502	-31.5397	0.088083	0.099561
21	2	D	1	72.6008	53.3694	1.72	1.76	28.4288	-27.8078	0.061984	0.078083
21	3	D	1	75.4719	55.2947	2.02	1.82	25.6655	-28.3646	0.071239	0.069391
21	4	D	1	76.5916	53.9082	1.82	1.84	29.0965	-28.7871	0.105236	0.111158
21	5	D	1	71.8846	49.1793	2.04	2.4	23.6221	-20.0004	0.109533	0.077386
21	1	D	2	123.443	78.4677	2.08	2.46	48.0557	-40.6186	0.166809	0.177007
21	2	D	2	124.003	72.8581	1.84	2.52	54.5373	-39.7056	0.20487	0.20327
21	3	D	2	126.356	73.4309	2.06	2.38	49.7414	-43.1158	0.193794	0.124001
21	4	D	2	119.986	72.6905	2.04	2.46	47.3731	-39.0779	0.178393	0.165577
21	5	D	2	121.556	72.8123	2.12	2.64	46.091	-36.9785	0.168219	0.187968
22	1	U	1	66.2575	38.3405	2.54	1.94	20.1812	-26.5266	0.069807	0.129794
22	2	U	1	64.8241	40.4889	1.86	1.7	26.8832	-29.3762	0.101729	0.12287
22	3	U	1	65.9981	44.5631	1.88	2.2	27.1882	-23.2743	0.132724	0.088466
22	4	U	1	66.1306	45.1185	1.74	2.68	29.4664	-19.1112	0.141535	0.073624
22	5	U	1	66.1479	41.3016	1.66	1.8	31.0264	-28.5019	0.099691	0.130928
22	1	U	2	104.614	60.0345	2.5	2.06	35.8934	-43.6232	0.099057	0.164877
22	2	U	2	111.186	66.4385	1.96	2.08	49.1116	-46.6559	0.218957	0.262023
22	3	U	2	107.657	65.8872	1.84	2.28	50.4436	-40.8006	0.199517	0.195311
22	4	U	2	103.365	59.5971	1.96	2.2	45.1496	-40.4539	0.149482	0.169539
22	5	U	2	107.704	60.5308	1.84	1.82	50.5192	-50.9607	0.21179	0.25799
22	1	C	1	65.0807	39.6371	1.72	1.72	29.1379	-29.1886	0.085989	0.112707
22	2	C	1	67.3575	38.514	2.26	2.4	23.2413	-21.875	0.090513	0.175941
22	3	C	1	68.9516	46.9306	2.06	2.12	26.2002	-25.4605	0.106644	0.107661
22	4	C	1	66.3657	42.9107	1.8	1.66	28.6226	-30.9449	0.131547	0.162498
22	5	C	1	65.6551	41.7511	1.68	1.72	30.2874	-29.4859	0.163906	0.151178
22	1	C	2	106.974	60.3405	1.82	1.92	50.7568	-47.9884	0.212887	0.201052
22	2	C	2	109.76	63.8958	2.1	1.94	45.1768	-48.9409	0.165698	0.283365
22	3	C	2	107.679	59.4257	1.88	2	49.5926	-46.4275	0.172202	0.263528
22	4	C	2	109.473	59.1441	1.82	1.72	52.191	-55.0819	0.20463	0.268241
22	5	C	2	107.784	62.8353	1.8	1.86	51.7026	-49.9908	0.168813	0.239086
22	1	D	1	66.4602	40.5373	1.96	2	26.3728	-25.8346	0.092291	0.109995
22	2	D	1	68.8234	43.0354	2.26	1.82	23.8492	-29.5936	0.078414	0.122334
22	3	D	1	68.879	43.6441	1.56	1.7	34.6262	-31.7637	0.102968	0.117379
22	4	D	1	70.215	42.3016	1.76	1.86	31.4385	-29.7595	0.115597	0.132924
22	5	D	1	67.8689	42.0202	1.58	1.76	33.5895	-30.1706	0.127339	0.121005
22	1	D	2	110.988	60.8943	2.24	1.96	42.9142	-49.007	0.132507	0.260263
22	2	D	2	102.041	58.7297	1.76	1.68	49.4827	-52.1834	0.18319	0.261207
22	3	D	2	105.197	61.5526	1.96	1.94	46.0367	-46.8006	0.280553	0.220424
22	4	D	2	107.049	61.4845	1.72	2.04	53.6292	-45.326	0.185269	0.23908
22	5	D	2	104.898	63.4449	2.14	2.18	42.0216	-41.3989	0.173349	0.18851
23	1	U	1	81.5621	51.9898	2.92	3.12	22.8824	-21.3481	0.086311	0.080314
23	2	U	1	78.5651	52.7308	2.82	2.7	22.5517	-23.6601	0.073739	0.089542
23	3	U	1	78.0292	53.9436	2.52	3.26	25.1479	-19.3489	0.087934	0.107002
23	4	U	1	81.5304	52.2452	2.9	3.06	23.0095	-21.7605	0.097969	0.140496
23	5	U	1	75.6964	56.788	3.06	3.22	20.0324	-18.9071	0.099006	0.122209
23	1	U	2	119.136	74.1094	2.54	3.32	41.1307	-31.4705	0.126389	0.196745
23	2	U	2	121.629	61.8415	2.72	6.04	39.3275	-17.6541	0.126873	0.16879
23	3	U	2	115.726	72.4527	3.3	4.94	30.7009	-20.3938	0.103214	0.147986
23	4	U	2	113.352	72.9181	3.36	4.2	29.3249	-23.4223	0.130756	0.101329
23	5	U	2	114.599	77.9484	2.48	4.96	40.2646	-20.1011	0.150855	0.156605
23	1	C	1	80.503	53.1348	2.66	3.36	24.8421	-19.5582	0.098958	0.098342
23	2	C	1	86.1958	55.0217	2.86	2.74	24.9763	-25.9902	0.115102	0.135754
23	3	C	1	90.0374	54.9425	2.84	3.52	26.4393	-21.326	0.097065	0.119692
23	4	C	1	79.7502	54.3388	3.04	3.5	21.3293	-18.5307	0.107708	0.129203
23	5	C	1	76.2959	57.4972	2.98	3.58	20.5717	-17.1994	0.109097	0.094788
23	1	C	2	113.364	68.1957	2.88	4.36	34.2364	-23.7271	0.108655	0.15434
23	2	C	2	115.376	74.4981	2.38	4.26	42.2122	-23.5936	0.13488	0.155337
23	3	C	2	115.393	72.8522	2.62	4.5	38.4771	-22.3214	0.113163	0.120416
23	4	C	2	110.842	70.9089	2.56	4.48	37.592	-21.4152	0.151963	0.111535
23	5	C	2	111.5	71.4882	2.68	3.84	36.054	-25.1313	0.096418	0.192137
23	1	D	1	79.8376	54.6255	2.98	2.92	21.7608	-22.2906	0.046149	0.11033
23	2	D	1	84.7344	54.6286	3.42	2.9	20.4281	-24.0913	0.124196	0.067561
23	3	D	1	81.6202	54.3706	2.8	2.94	23.9575	-22.7289	0.085469	0.085249
23	4	D	1	75.5055	56.0225	2.64	4.08	22.9356	-14.8765	0.108818	0.080303
23	5	D	1	85.3509	54.9659	2.36	3.5	29.9144	-20.1328	0.103482	0.108079
23	1	D	2	115.347	76.1753	2.86	3.14	35.1945	-31.9936	0.136605	0.11349
23	2	D	2	119.057	70.0406	3.42	3.02	30.457	-34.4649	0.1766	0.103473
23	3	D	2	115	70.4186	2.78	3.96	35.9967	-25.2537	0.145965	0.161822
23	4	D	2	120.604	72.2477	2.92	4.58	36.236	-23.3133	0.13342	0.13222
23	5	D	2	112.338	75.3824	2.54	4.56	38.4468	-21.3594	0.153595	0.16692
24	1	U	1	91.6272	80.3464	1.8	5.28	31.3215	-10.6324	0.191837	0.143016
24	2	U	1	98.8989	71.7236	1.76	2.68	36.1314	-23.4764	0.176049	0.105455
24	3	U	1	94.0372	81.5371	2.6	5.04	22.6313	-11.6389	0.143897	0.171838
24	4	U	1	91.0607	74.3387	2	4.26	27.5795	-12.9584	0.141241	0.120629
24	5	U	1	84.5592	68.3981	1.84	3.04	26.546	-15.9926	0.147269	0.172556
24	1	U	2	119.352	86.4569	1.9	3.72	44.0083	-22.4803	0.196974	0.240279
24	2	U	2	113.91	80.0805	2	3.24	39.4196	-24.0744	0.170751	0.172346
24	3	U	2	114.579	79.2996	2.08	3.08	37.8324	-25.5724	0.142507	0.189118
24	4	U	2	114.871	82.9841	1.94	5.24	40.8164	-15.0714	0.147559	0.084651
24	5	U	2	117.599	69.5888	3.62	3.38	22.6339	-24.1672	0.174525	0.170897
24	1	C	1	95.8491	82.9558	1.92	5.6	31.3016	-10.696	0.177753	0.137315
24	2	C	1	101.04	81.9133	2.36	3.5	27.6031	-18.6861	0.136806	0.150757
24	3	C	1	96.7562	78.567	1.9	4.46	32.3781	-13.6705	0.16693	0.131057
24	4	C	1	93.2512	73.5818	2.58	3.32	22.3128	-17.3286	0.170208	0.124919
24	5	C	1	88.1307	74.2499	1.86	3.86	28.0432	-13.5305	0.192659	0.162402
24	1	C	2	115.541	94.6354	1.84	5	43.2952	-16.0192	0.233604	0.249273
24	2	C	2	116.806	88.2595	2.08	3.66	39.1543	-22.0982	0.167095	0.187839
24	3	C	2	114.958	85.9107	2.2	3.46	36.0172	-22.8273	0.144096	0.175682
24	4	C	2	119.616	86.7459	1.94	3.88	43.3183	-21.5615	0.141266	0.215349
24	5	C	2	120.716	82.6024	1.76	4.2	48.258	-20.2265	0.220153	0.178961
24	1	D	1	90.212	83.1127	1.76	6.52	31.2813	-8.36261	0.268067	0.283374
24	2	D	1	95.2865	74.1916	1.88	2.86	31.7914	-20.763	0.175338	0.145913
24	3	D	1	94.9655	75.3622	1.94	3.66	30.7167	-16.1525	0.125282	0.082089
24	4	D	1	93.887	78.3096	2.18	4.9	26.566	-11.8251	0.112842	0.09313
24	5	D	1	94.5806	74.0178	1.98	3.44	29.674	-17.0514	0.122477	0.093201
24	1	D	2	117.867	93.7656	1.7	5.16	48.2002	-15.9045	0.201808	0.188644
24	2	D	2	115.854	90.5146	2.22	4.58	36.3154	-17.4699	0.151695	0.148423
24	3	D	2	111.215	88.2773	1.8	3.88	41.8664	-19.4274	0.174157	0.309561
24	4	D	2	116.282	85.4829	1.84	4	43.7208	-20.1523	0.198876	0.143331
24	5	D	2	118.498	85.3012	1.62	3.9	51.1502	-21.1555	0.180422	0.155583
25	1	U	1	84.199	60.5739	2.02	2.38	29.93	-25.298	0.112964	0.142574
25	2	U	1	84.6972	58.9284	1.7	2.56	36.0319	-23.7227	0.113611	0.118504
25	3	U	1	83.9265	60.611	1.9	2.3	31.7889	-26.06	0.121886	0.110922
25	4	U	1	82.1731	59.9648	2.04	2.04	28.6515	-28.5882	0.113226	0.172249
25	5	U	1	79.422	56.7334	2.08	2.3	26.9576	-24.1978	0.065249	0.084779
25	1	U	2	115.959	81.7297	1.94	2.92	47.6028	-31.5965	0.155734	0.179068
25	2	U	2	124.009	81.7321	1.92	2.7	52.3071	-37.0733	0.191349	0.149436
25	3	U	2	118.247	80.401	2.26	2.3	41.9838	-41.0053	0.234731	0.132681
25	4	U	2	119.565	79.9085	1.88	2.8	51.0468	-34.1347	0.143768	0.189656
25	5	U	2	123.235	81.1719	2.22	3.22	44.8688	-30.8211	0.101361	0.199214
25	1	C	1	86.7513	59.7261	1.78	2.28	35.3625	-27.5715	0.137649	0.115573
25	2	C	1	87.1459	62.245	1.82	2.36	34.7797	-26.8134	0.160964	0.10738
25	3	C	1	82.1654	58.64	2	2.24	29.1002	-25.9782	0.09422	0.095004
25	4	C	1	80.987	54.8614	1.88	2.6	30.4754	-21.9351	0.114338	0.120599
25	5	C	1	82.7367	59.2664	2	2.26	29.4035	-26.0237	0.157048	0.1319
25	1	C	2	123.262	84.2305	2.2	2.8	45.2411	-35.4697	0.132726	0.193369
25	2	C	2	121.734	80.0822	1.84	2.96	53.4454	-33.1649	0.135522	0.147542
25	3	C	2	119.124	79.3781	2.38	2.6	40.0302	-36.5882	0.136825	0.271654
25	4	C	2	118.618	77.4545	2.08	2.38	45.6497	-39.7894	0.181061	0.199524
25	5	C	2	118.751	81.0799	1.98	2.62	48.0289	-36.2214	0.166644	0.17054
25	1	D	1	85.5108	62.6697	1.68	2.68	36.7468	-22.9974	0.141715	0.139562
25	2	D	1	82.0157	59.5048	1.88	2.96	30.9208	-19.6283	0.162189	0.12888
25	3	D	1	82.0527	59.4295	1.72	2.42	33.9563	-25.421	0.164613	0.118783
25	4	D	1	79.4977	55.9852	2.1	2.34	26.5968	-23.8014	0.124381	0.070695
25	5	D	1	79.7212	57.0335	2.1	2.26	26.6733	-24.7714	0.107678	0.087051
25	1	D	2	123.709	87.7623	1.98	2.96	50.6079	-33.917	0.204503	0.216023
25	2	D	2	124.736	87.0402	2.04	3.24	49.5949	-31.2215	0.179219	0.199982
25	3	D	2	121.61	79.7429	2.28	2.18	43.0707	-44.8073	0.182921	0.172241
25	4	D	2	80.0477	57.5706	2.46	2.48	22.7873	-22.6504	0.089134	0.085478
25	5	D	2	116.838	77.2009	1.94	2.52	48.083	-36.8464	0.182203	0.152288
