# Supplementary material for: Effects of pitch and musical sounds on body-representations when moving with sound
Source: Sci Rep. 2022 Feb 17;12:2676. doi: 10.1038/s41598-022-06210-x (PMC8854572; doi:10.1038/s41598-022-06210-x)
Supplement: Supplementary file 3 — Supplementary Information 3. [file 41598_2022_6210_MOESM3_ESM.xlsx]

## Sheet: Experiment2-reps
Dataset: Experiment 2 Behavior
ID	Participant ID
Number_repetition	Number of the repetition
Sound_condition	Sound_direction: U=up and D=down; Sound_timbre: Tone and Musical sound
Position	Requested position 1=70 degrees, 2=120 degrees
Angle	PeakAngle: Maximum angle reached during the movement (degrees); MeanAngle: mean angle during the movement (degrees)
Time	TimeUp: Time taken to raise the arm (seconds); TimeDown: Time taken to lower the arm (seconds)
Velocity	VelocityUp: Average angular velocity during the upward movement (degrees/s); VelocityDown: Average angular velocity during the downward movement (degrees/s)
Acceleration	AccUp: Maximum linear acceleration during the upward movement; AccDown: Maximum linear acceleration during the downward movement (normalized values)
ID	Number_repetition	Sound_condition		Position	Angle		Time		Velocity		Acceleration
Participant	Repetitions	Sound_direction	Sound_Timbre	Position	PeakAngle	MeanAngle	TimeUp	TimeDown	VelocityUp	VelocityDown	AccUp	AccDown
1	1	D	Musical	1	76.8065	67.2187	1.4	9.4	49.2029	-7.35229	0.294893	0.167645
1	1	U	Musical	1	71.779	54.4666	1.38	5.32	46.5075	-12.0023	0.14594	0.118498
1	1	U	Tone	1	74.8664	56.0892	1.96	3.98	34.2449	-16.8567	0.195144	0.191352
1	2	D	Musical	1	68.9789	55.8668	1.58	5.72	38.8239	-10.6656	0.14227	0.1509
1	2	U	Tone	1	75.4515	51.7806	1.78	3.66	37.9549	-18.6791	0.125183	0.140145
1	1	D	Musical	2	116.434	80.8454	1.52	4.64	71.3634	-23.3766	0.264664	0.185841
1	3	U	Tone	1	79.1976	60.6118	2.1	5.72	33.9584	-12.4533	0.179389	0.10696
1	2	U	Musical	1	74.4224	53.4879	1.76	5.36	37.7903	-12.4183	0.176317	0.121546
1	4	U	Tone	1	73.2819	54.1522	2.02	5.42	32.3793	-12.0847	0.064308	0.096034
1	3	U	Musical	1	77.3463	55.2181	2.06	5.02	33.6838	-13.8923	0.123442	0.161366
1	2	D	Musical	2	115.643	80.5809	1.98	6.5	54.6174	-16.6243	0.187919	0.100736
1	1	U	Musical	2	112.039	76.1147	1.66	5.76	62.8124	-18.0937	0.193799	0.115236
1	1	U	Tone	2	116.88	81.1233	1.82	6.28	59.8445	-17.405	0.171016	0.131035
1	3	D	Musical	2	123.125	79.0219	1.78	5.16	64.9139	-22.3753	0.192416	0.116544
1	2	U	Tone	2	116.153	81.9406	1.96	7.16	55.6026	-15.121	0.217236	0.10177
1	4	U	Musical	1	71.6532	55.678	2.38	5.52	26.7567	-11.5509	0.078989	0.077849
1	2	U	Musical	2	113.32	78.1176	2.38	6.48	44.3344	-16.3191	0.211763	0.090633
1	3	D	Musical	1	77.5007	59.5363	2.04	4.74	34.1996	-14.7295	0.137918	0.175684
1	1	D	Tone	2	112.7	75.9588	1.78	5.4	59.0138	-19.4289	0.143343	0.166121
1	2	D	Tone	2	116.45	80.6392	1.8	5.44	60.4267	-19.9447	0.244512	0.099849
1	1	D	Tone	1	77.4477	56.4545	1.84	5.88	37.9496	-12.5621	0.163155	0.102885
1	4	D	Musical	2	123.351	86.3599	1.78	6.88	64.8725	-17.3147	0.225388	0.081449
1	2	D	Tone	1	75.4633	58.5351	1.46	6.06	46.2543	-11.1671	0.178077	0.133441
1	5	D	Musical	2	119.509	76.5316	1.9	6.16	58.9521	-18.1452	0.211523	0.110626
1	3	D	Tone	2	117.736	80.1165	1.9	7.4	58.0234	-14.832	0.163465	0.094052
1	4	D	Musical	1	76.9779	59.8358	2.2	6.38	31.438	-10.8196	0.129784	0.088423
1	4	D	Tone	2	113.666	76.3271	1.66	5.68	63.6546	-18.6282	0.257059	0.162938
1	3	U	Tone	2	121.316	86.5734	1.68	6.12	67.6886	-18.5518	0.193339	0.163061
1	5	U	Tone	1	73.558	57.0588	2	4.66	32.8051	-14.0735	0.153045	0.128312
1	3	D	Tone	1	72.0222	37.8644	1.7	8.5	37.8517	-7.55079	0.183113	0.203029
1	3	U	Musical	2	115.872	68.8646	1.8	16.18	60.0881	-6.67412	0.190638	0.1934
1	4	U	Tone	2	120.723	68.8646	12.28	5.7	9.20274	-19.7962	0.1934	0.186539
1	5	D	Tone	2	121.682	68.9056	3.54	18.28	32.1202	-6.22232	0.215381	0.226582
1	4	U	Musical	2	122.651	68.9056	15.4	6.42	7.44639	-17.8681	0.215381	0.226582
1	4	D	Tone	1	69.3186	44.1514	4.04	25.62	15.4387	-2.40297	0.1494	0.246126
1	5	U	Tone	2	118.674	44.1514	15.44	14.22	7.23624	-7.80025	0.196098	0.246126
1	5	U	Musical	1	78.4242	44.1514	25.92	3.74	2.75763	-18.8956	0.246126	0.14114
1	5	D	Musical	1	66.599	48.8579	2	4.34	29.48	-13.5054	0.139733	0.139722
1	5	D	Tone	1	70.4811	49.6457	1.76	4.1	35.6232	-15.241	0.158937	0.09117
2	1	U	Musical	1	69.1402	27.7208	6.16	2.16	9.30524	-26.4701	0.199737	0.15624
2	1	U	Musical	2	104.069	60.8725	2.18	2.52	42.3115	-36.7512	0.191539	0.219643
2	1	U	Tone	2	107.477	64.2389	2.12	2.36	45.1561	-40.6686	0.183736	0.253897
2	2	U	Musical	1	65.278	39.1513	1.76	1.82	30.395	-29.3329	0.136506	0.174033
2	1	D	Musical	2	99.7911	62.4006	2.36	2.72	37.2077	-32.3453	0.158553	0.286648
2	2	U	Musical	2	100.871	60.9645	2.26	2.86	39.3486	-31.3019	0.24557	0.206781
2	1	D	Tone	1	65.4944	43.9197	2.12	2.54	25.2408	-21.093	0.141386	0.110406
2	2	D	Tone	1	66.8402	43.315	1.82	2.42	30.1736	-22.8202	0.134019	0.106602
2	2	U	Tone	2	98.7865	62.0507	2.36	2.46	36.8757	-35.5112	0.188125	0.170033
2	3	D	Tone	1	60.8854	41.6213	1.84	2.32	26.7897	-21.0808	0.150573	0.166751
2	3	U	Musical	1	54.6834	44.4742	1.42	2.62	30.1409	-16.3864	0.093806	0.110708
2	4	D	Tone	1	65.0358	43.4215	2.04	2.76	26.2453	-19.266	0.132574	0.109631
2	1	U	Tone	1	65.6049	45.7598	1.78	2.56	30.2536	-23.0474	0.151476	0.150186
2	2	D	Musical	2	104.174	66.4977	2.6	3.06	35.5472	-30.1607	0.171645	0.171108
2	1	D	Musical	1	51.7721	37.2793	2.36	2.04	16.865	-19.5978	0.097419	0.104405
2	1	D	Tone	2	97.2218	66.8325	2.36	3.7	36.1408	-23.1869	0.164766	0.151262
2	3	D	Musical	2	98.3832	67.5186	1.94	3.6	44.6479	-24.0474	0.199273	0.181684
2	3	U	Tone	2	105.117	64.9326	2.42	2.22	38.592	-41.9805	0.158052	0.204052
2	2	D	Tone	2	109.831	63.4707	2.08	2.4	47.2967	-40.7654	0.215884	0.1374
2	5	D	Tone	1	54.0762	36.3384	2	1.88	21.2567	-22.5363	0.161517	0.095608
2	4	D	Musical	2	99.4674	64.4878	2.2	3.38	39.9316	-25.878	0.161885	0.144496
2	3	D	Tone	2	99.6761	66.497	2.16	3.14	40.6167	-29.4962	0.310704	0.215371
2	2	D	Musical	1	62.3146	40.8942	1.88	2.64	26.944	-19.1554	0.133121	0.104484
2	2	U	Tone	1	59.416	40.6888	2.1	2.02	22.596	-23.5046	0.157974	0.135452
2	3	U	Musical	2	105.519	70.6611	1.94	3.64	48.4777	-25.7084	0.303392	0.207387
2	3	U	Tone	1	63.424	43.9389	1.92	2.54	26.8598	-20.5248	0.153646	0.13901
2	4	U	Tone	1	65.8765	44.4425	1.96	2.4	27.4922	-22.4661	0.163492	0.155483
2	4	U	Tone	2	98.423	66.1983	2.02	3.18	42.9524	-27.4125	0.2372	0.167757
2	4	U	Musical	1	59.5703	42.2323	1.86	2.66	25.5948	-17.9376	0.140673	0.130421
2	5	U	Tone	2	102.363	61.5175	1.88	4.12	48.2045	-23.6335	0.199258	0.213344
2	4	U	Musical	2	99.7508	68.2527	1.7	3.58	51.8864	-24.6079	0.189655	0.172943
2	3	D	Musical	1	62.2462	43.1766	1.92	2.88	26.1923	-17.472	0.129503	0.1324
2	4	D	Musical	1	62.3712	42.2352	2.2	2.56	23.0354	-19.692	0.158344	0.091948
2	5	D	Musical	1	62.4292	39.313	2	2.24	25.3115	-22.519	0.141141	0.152516
2	5	U	Musical	2	102.016	65.4588	2.56	3.46	35.3323	-26.0997	0.177555	0.168405
2	5	D	Musical	2	110.119	69.6597	2.04	3.18	48.1573	-30.9208	0.253798	0.197351
2	5	U	Tone	1	57.1714	40.5275	1.82	2.56	24.8374	-17.7903	0.106979	0.130522
2	4	D	Tone	2	105.896	69.2478	2.08	3.36	45.2987	-30.0058	0.205062	0.165667
2	5	U	Musical	1	55.7961	40.7988	1.7	2.82	26.0088	-15.661	0.18201	0.132022
2	5	D	Tone	2	97.1408	68.3114	1.84	4.12	46.3293	-20.745	0.182756	0.169767
3	1	D	Musical	2	114.929	77.5041	2.14	3.8	48.421	-27.1205	0.22696	0.126443
3	1	U	Tone	1	83.9687	58.1763	2.52	3.42	28.6595	-21.1075	0.203477	0.157497
3	1	D	Musical	1	84.2887	58.9488	2.02	3.62	36.0449	-20.0433	0.192269	0.163782
3	1	U	Musical	2	115.532	83.5542	1.88	5.22	55.2723	-19.8785	0.318813	0.179405
3	1	U	Musical	1	80.2462	56.4715	2.44	2.94	28.1905	-23.2261	0.182802	0.12815
3	2	U	Tone	1	84.1551	56.9672	1.8	4.1	40.4037	-17.625	0.204933	0.145947
3	2	U	Musical	2	120.29	81.4545	2.06	4.18	52.6455	-25.9445	0.288818	0.191085
3	2	D	Musical	2	118.261	78.8228	1.92	4.52	55.3964	-23.561	0.352371	0.205261
3	2	D	Musical	1	81.3558	59.3773	2.46	3.68	28.2206	-18.8814	0.204802	0.161484
3	1	D	Tone	2	118.173	80.3454	2	4.5	53.3242	-24.5183	0.246718	0.166243
3	3	U	Tone	1	82.7115	59.2093	2.56	3.6	27.898	-19.6427	0.140742	0.156309
3	1	D	Tone	1	83.4813	60.3664	2.58	4.2	27.8734	-17.0531	0.166164	0.111659
3	2	U	Musical	1	83.2683	59.0566	1.94	4.66	36.8573	-15.3656	0.189435	0.142162
3	3	D	Musical	1	83.3355	58.4787	1.88	5.22	38.144	-13.7052	0.182296	0.097663
3	3	D	Musical	2	119.777	80.0034	2.04	5.12	53.3685	-21.056	0.236712	0.151307
3	3	U	Musical	2	118.313	80.8543	2.18	4.8	48.9258	-22.1619	0.283072	0.164283
3	4	D	Musical	1	86.5922	61.9706	2.5	3.92	30.0305	-19.0423	0.204804	0.185969
3	4	U	Tone	1	88.3259	62.3941	1.98	4.48	38.8449	-17.0915	0.218862	0.169392
3	2	D	Tone	2	114.031	75.6698	1.92	4.94	53.4182	-20.7182	0.240358	0.126243
3	4	U	Musical	2	120.151	79.2136	1.84	5.04	59.1121	-21.4882	0.241015	0.106256
3	5	U	Musical	2	120.636	76.7311	2.06	4.26	52.8376	-25.5111	0.211577	0.179486
3	3	U	Musical	1	84.9863	59.5809	2.12	3.9	34.7488	-18.7354	0.218611	0.123044
3	4	U	Musical	1	89.9536	59.6482	1.92	3.54	40.6084	-22.0339	0.193221	0.137193
3	1	U	Tone	2	116.021	77.337	2.04	3.78	51.3343	-28.4608	0.245737	0.180355
3	2	U	Tone	2	116.596	75.1893	2.22	3.46	47.5554	-30.3161	0.230141	0.17867
3	4	D	Musical	2	115.536	76.6855	2.26	4.04	45.9985	-25.6736	0.285527	0.166115
3	3	U	Tone	2	115.41	76.0114	1.9	4.28	54.5371	-24.1936	0.238071	0.203503
3	2	D	Tone	1	85.7939	56.9831	2.3	4.1	32.1771	-18.0094	0.160322	0.112331
3	3	D	Tone	2	118.827	75.3713	1.94	4.16	55.3106	-25.6876	0.253929	0.142528
3	4	D	Tone	2	122.825	78.4125	1.94	3.82	57.3618	-29.0861	0.236986	0.201683
3	4	U	Tone	2	123.85	77.6142	2.14	3.78	52.6109	-29.6872	0.215767	0.166366
3	5	D	Musical	2	118.739	79.6642	2.06	4.42	51.9425	-24.2371	0.227001	0.149331
3	5	D	Musical	1	88.8288	58.7024	2.16	3.92	35.6119	-19.6269	0.187133	0.117897
3	3	D	Tone	1	93.6421	61.9348	2.08	3.4	39.5325	-24.0144	0.169248	0.098491
3	5	D	Tone	2	119.296	77.6429	2.28	3.86	47.3681	-27.8197	0.232416	0.180154
3	4	D	Tone	1	86.7507	60.4023	2.18	3.24	34.4172	-23.183	0.135598	0.09353
3	5	D	Tone	1	93.1173	58.9097	2.12	3.84	38.3233	-21.1262	0.169861	0.125348
3	5	U	Musical	1	87.9768	58.0942	2.1	3.94	36.2125	-20.3894	0.179348	0.113553
3	5	U	Tone	1	82.6983	55.6745	2.28	3.62	31.2292	-19.5351	0.123596	0.170556
3	5	U	Tone	2	113.279	74.2035	1.96	4.12	51.9935	-24.6385	0.26261	0.217512
4	1	D	Tone	1	50.5427	35.3046	2.34	2	15.7308	-19.0461	0.051776	0.128101
4	1	D	Musical	1	47.0913	32.5794	2.96	1.9	11.211	-17.4772	0.065819	0.081919
4	2	D	Musical	1	44.5057	30.6009	2.2	2.18	13.9245	-14.0959	0.046433	0.071054
4	1	U	Tone	1	50.7881	33.6543	2.66	2.88	13.847	-12.7806	0.05725	0.064757
4	3	D	Musical	1	46.8928	31.9212	2.48	1.86	13.3306	-17.8383	0.065105	0.088232
4	1	U	Tone	2	90.1651	53.8768	2.62	3.1	29.1403	-24.6816	0.09289	0.196828
4	2	U	Tone	1	52.2662	32.3074	3.16	2.18	12.1471	-17.6397	0.068892	0.138636
4	1	U	Musical	2	88.4785	55.6938	2.34	2.92	31.8423	-25.5792	0.107696	0.170033
4	1	D	Musical	2	100.486	61.5629	2.88	1.9	30.051	-45.65	0.123972	0.255405
4	1	U	Musical	1	50.6678	33.9342	2.08	2.1	17.6615	-17.6237	0.076497	0.11725
4	2	U	Musical	2	92.0015	57.8723	2.48	2.54	31.511	-30.7807	0.13077	0.234658
4	2	U	Tone	2	84.464	57.9695	2	3.54	35.2751	-19.9804	0.096035	0.135353
4	3	U	Musical	2	82.7511	57.061	1.7	3.18	40.4987	-21.6405	0.11179	0.149416
4	2	U	Musical	1	56.9967	35.6009	2.56	2.42	16.8439	-17.7785	0.118077	0.148756
4	3	U	Tone	1	57.2272	38.3681	2.26	1.88	19.3034	-22.9936	0.07392	0.136596
4	2	D	Tone	1	48.2751	32.015	2.44	2.14	14.1511	-16.0256	0.040515	0.069737
4	3	D	Tone	1	48.0123	32.4184	2.08	2.22	16.4078	-15.3312	0.051205	0.071943
4	1	D	Tone	2	81.4976	63.4652	1.5	2.98	45.0201	-22.7111	0.121538	0.243142
4	3	U	Tone	2	97.3277	55.6887	3.22	2.1	25.8808	-40.194	0.104534	0.160199
4	2	D	Musical	2	96.6971	57.7606	2.86	2.18	29.0426	-38.0551	0.138289	0.284025
4	4	U	Tone	2	95.4273	58.1247	2.54	1.88	32.0625	-43.5862	0.102914	0.154688
4	3	U	Musical	1	50.2723	33.5435	2.06	1.66	17.621	-21.8748	0.09895	0.17004
4	4	D	Musical	1	52.7605	35.9303	1.96	1.9	19.8099	-20.5514	0.094783	0.071809
4	2	D	Tone	2	95.6087	57.1229	2.76	2.2	29.6577	-37.13	0.112819	0.197528
4	3	D	Tone	2	96.4203	61.154	2.66	1.8	31.0146	-45.9906	0.129794	0.288854
4	5	D	Musical	1	56.7755	36.7083	2.28	2.34	18.7732	-18.3949	0.096934	0.086934
4	4	U	Musical	2	100.711	60.4958	3.1	1.56	28.0808	-55.7372	0.144951	0.281863
4	4	D	Tone	1	55.3766	37.4918	2.4	2	17.2695	-21.5886	0.077884	0.091636
4	3	D	Musical	2	100.91	62.3689	2.92	1.78	29.9166	-48.9937	0.125558	0.224939
4	4	U	Musical	1	53.7175	35.9373	2.22	2.14	17.9068	-18.5717	0.078947	0.096576
4	4	D	Tone	2	81.9673	59.355	1.64	2.86	41.4943	-23.8164	0.125337	0.223858
4	4	D	Musical	2	97.8837	59.1075	2.8	1.72	29.9611	-49.2631	0.105506	0.269459
4	5	D	Musical	2	92.0661	53.7924	2.2	2.02	35.5956	-38.7177	0.154425	0.186013
4	4	U	Tone	1	52.2155	34.8683	2.1	1.94	18.302	-19.784	0.084271	0.094814
4	5	U	Musical	1	49.2108	31.7374	2.06	1.62	17.1243	-21.791	0.059395	0.115426
4	5	U	Musical	2	92.9859	56.1527	2.54	2.04	31.1406	-38.8256	0.159654	0.172533
4	5	U	Tone	1	56.2106	38.8587	2.5	2.02	16.9954	-21.0552	0.122918	0.152513
4	5	D	Tone	1	53.0022	37.3423	1.8	1.56	21.9128	-25.644	0.093315	0.09196
4	5	U	Tone	2	89.9548	55.8214	2.68	2.12	28.4494	-35.9346	0.135939	0.233839
4	5	D	Tone	2	92.7516	58.6643	2.4	2.34	32.8186	-33.6783	0.087326	0.188795
5	1	U	Tone	1	67.3055	42.1446	1.78	2.08	28.5639	-24.2506	0.0988	0.101764
5	1	U	Tone	2	90.5809	59.3076	3.48	2.5	21.1873	-29.4579	0.0652	0.127353
5	2	U	Tone	2	94.4365	58.8727	2.16	2.96	35.8595	-26.345	0.086069	0.146616
5	1	D	Tone	1	76.2713	48.4898	2.42	2.58	24.5472	-24.2338	0.087879	0.061048
5	1	U	Musical	1	66.0434	44.8352	2.78	2.74	17.6553	-18.0034	0.048578	0.080621
5	1	D	Musical	1	67.9025	42.4147	2.14	2.3	23.9056	-22.2459	0.057262	0.092421
5	2	D	Tone	1	65.4369	41.7981	2.12	2.26	22.8792	-21.6018	0.0754	0.061929
5	3	U	Tone	2	103.825	66.096	3.42	3.22	25.4671	-26.9848	0.072485	0.09033
5	2	D	Musical	1	72.4801	43.0648	2.1	2.28	26.5753	-24.3706	0.065339	0.065733
5	2	U	Musical	1	75.8661	44.8472	2.02	2.18	29.2171	-27.0442	0.076698	0.069788
5	1	D	Tone	2	98.1979	56.9559	2.52	2.62	32.3171	-31.0297	0.092659	0.100467
5	3	D	Tone	1	78.3336	47.6713	2.26	2.58	27.1844	-23.814	0.066451	0.056819
5	3	U	Musical	1	75.9499	45.647	2.42	2.76	24.4471	-21.4823	0.052029	0.065176
5	3	D	Musical	1	69.6898	41.8449	2.12	2.76	24.935	-19.0967	0.062989	0.057604
5	2	U	Tone	1	67.3601	41.1763	2.1	2.54	24.0368	-19.8996	0.067478	0.046965
5	1	D	Musical	2	91.53	54.3856	2.62	2.56	28.5087	-29.2234	0.090025	0.098511
5	4	D	Musical	1	69.4044	43.0652	2.08	2.38	25.2324	-22.1504	0.062912	0.064377
5	2	D	Tone	2	95.5648	55.9034	2.38	2.44	33.0311	-32.2343	0.082431	0.123242
5	2	D	Musical	2	98.5931	56.7767	2.34	2.06	34.9333	-39.6961	0.110107	0.3844
5	1	U	Musical	2	98.8367	58.2578	2.5	2.74	32.7448	-29.9316	0.086976	0.093866
5	2	U	Musical	2	100.922	58.7714	2.2	2.6	38.2509	-32.3604	0.112312	0.139744
5	3	U	Tone	1	75.6371	46.069	2.02	2.08	29.1413	-28.2195	0.079799	0.119066
5	4	U	Tone	2	94.7944	56.5587	2.24	2.38	34.9623	-32.79	0.114099	0.090883
5	5	D	Musical	1	67.4236	42.3304	2.04	2.1	24.8689	-24.1608	0.072907	0.089426
5	3	D	Musical	2	92.9938	53.3013	2.14	2.3	35.6303	-33.0811	0.095416	0.116976
5	4	U	Tone	1	76.86	46.3381	2.2	2.4	27.283	-24.9874	0.083544	0.08672
5	3	D	Tone	2	94.5311	52.8055	2.4	2.38	32.3903	-32.6476	0.085964	0.093164
5	4	D	Tone	1	67.4855	39.2301	2.28	2.28	22.2291	-22.1611	0.057761	0.070331
5	4	D	Musical	2	93.3438	54.7695	2.26	2.38	33.9536	-32.0938	0.110362	0.109512
5	3	U	Musical	2	98.6602	65.822	3.16	2.36	25.9148	-34.7476	0.132212	0.173837
5	4	U	Musical	2	98.6536	58.2751	2.32	2.2	35.3551	-37.1225	0.121048	0.159064
5	4	D	Tone	2	97.4853	58.0628	2.52	2.28	31.9857	-36.597	0.078956	0.141008
5	5	D	Tone	2	100.789	58.7383	2.38	2.22	35.3478	-37.7759	0.094264	0.135419
5	4	U	Musical	1	76.3105	48.0939	2.34	2.36	25.5047	-25.1431	0.070015	0.124124
5	5	U	Musical	1	77.1296	46.4827	2.22	2.56	27.0986	-23.5704	0.076947	0.066052
5	5	D	Musical	2	100.341	57.6666	2.38	2.4	35.1291	-34.8473	0.098699	0.149474
5	5	U	Tone	2	99	62.0587	3.06	2.72	26.8457	-30.1864	0.075893	0.13122
5	5	U	Musical	2	96.3689	56.9876	2.62	2.74	30.2973	-29.0248	0.096769	0.086478
5	5	U	Tone	1	67.519	41.3654	1.98	2.22	25.6635	-22.8502	0.088352	0.055555
5	5	D	Tone	1	72.9367	45.3719	2.04	2.52	27.4646	-22.2123	0.085052	0.065348
6	1	U	Musical	1	78.3582	48.373	1.88	1.96	35.4657	-33.9724	0.251982	0.131946
6	1	D	Tone	1	76.5452	42.636	1.86	2.18	34.9373	-29.67	0.092413	0.082192
6	1	D	Musical	1	70.0267	39.5958	1.76	2.52	33.1761	-23.0923	0.107317	0.065216
6	1	U	Musical	2	102.238	55.8087	1.86	2.74	48.5347	-32.9634	0.206487	0.113127
6	1	U	Tone	1	79.2759	45.9345	1.8	2.12	37.636	-31.858	0.152377	0.082645
6	1	D	Tone	2	102.642	55.1287	1.94	2.4	46.7513	-37.8103	0.165788	0.147186
6	2	D	Musical	1	80.1266	45.6993	1.82	2	37.4359	-34.1973	0.164293	0.085738
6	2	U	Musical	1	80.8664	45.8249	1.8	2.42	38.2667	-28.4817	0.173314	0.135301
6	1	U	Tone	2	102.955	55.1051	2.08	2.14	43.9119	-42.5621	0.195719	0.155121
6	3	D	Musical	1	78.2254	43.816	1.62	2.28	41.381	-29.065	0.242639	0.097978
6	2	U	Tone	2	97.409	53.5522	2.06	2.78	41.4694	-30.7327	0.156084	0.113934
6	3	U	Musical	1	78.9105	48.8753	2	2.08	33.6469	-32.2354	0.175398	0.107465
6	2	U	Musical	2	104.279	62.7746	2.74	2.02	33.7998	-46.8568	0.18063	0.173743
6	4	D	Musical	1	77.8564	49.2399	2.18	2.46	30.2358	-28.1861	0.141352	0.123887
6	2	U	Tone	1	77.4817	46.2806	1.98	2.46	33.2063	-26.7193	0.094961	0.114767
6	3	U	Musical	2	106.798	63.3695	1.68	2.72	56.6089	-34.8908	0.270523	0.191175
6	4	U	Musical	2	106.986	58.8338	2.18	2.52	43.6445	-37.7823	0.17881	0.218825
6	5	D	Musical	1	83.3024	55.8684	1.7	2.98	42.2222	-23.9518	0.17385	0.157912
6	3	U	Tone	2	108.721	59.3275	1.86	2.78	52.0836	-35.3357	0.225413	0.164708
6	4	U	Musical	1	83.2533	51.0237	1.96	2.42	36.4505	-30.0068	0.154804	0.094636
6	2	D	Tone	1	76.5884	44.1275	2.12	2.44	30.5782	-26.4814	0.12746	0.101039
6	2	D	Tone	2	105.127	55.2468	2.22	2.48	42.0024	-38.6345	0.304458	0.196017
6	1	D	Musical	2	103.83	65.7995	2.12	2.68	43.5091	-34.8991	0.181874	0.12782
6	2	D	Musical	2	105.398	61.4036	1.8	2.76	51.9108	-33.9332	0.170282	0.146661
6	3	D	Musical	2	105.225	61.997	1.9	3.12	49.1899	-29.8855	0.176626	0.126641
6	3	D	Tone	1	80.2444	49.7506	2.22	1.72	30.9034	-39.9071	0.133867	0.142428
6	3	D	Tone	2	107.55	66.5275	1.72	3.02	55.6095	-31.7397	0.215968	0.218531
6	4	D	Tone	2	109.146	62.1153	1.8	2.38	54.0138	-41.8734	0.217719	0.196175
6	3	U	Tone	1	83.303	49.1225	1.92	2.54	37.3126	-28.1492	0.171333	0.138184
6	4	D	Tone	1	80.7933	48.1234	1.76	2.52	39.302	-27.3472	0.121334	0.102263
6	4	U	Tone	1	81.9687	48.339	1.62	2.56	43.4125	-27.3405	0.159045	0.148244
6	4	D	Musical	2	109.324	62.04	1.86	2.52	52.3933	-39.3924	0.257815	0.16565
6	4	U	Tone	2	103.706	60.1918	1.68	2.66	54.7686	-34.479	0.254017	0.207658
6	5	D	Tone	2	107.336	60.4575	2.08	2.08	46.0234	-46.6156	0.279937	0.147272
6	5	U	Musical	2	103.912	57.0072	1.82	2.78	50.6041	-33.3933	0.215679	0.18547
6	5	D	Tone	1	80.6697	43.863	2.02	2.7	34.0057	-25.5721	0.204865	0.125006
6	5	D	Musical	2	108.316	62.4915	1.74	3.24	55.4599	-29.7684	0.230775	0.169773
6	5	U	Tone	2	106.209	63.7266	1.98	2.44	47.6015	-38.8392	0.199219	0.149085
6	5	U	Tone	1	83.1608	47.8335	2.06	2.26	34.5629	-31.7132	0.173856	0.101504
6	5	U	Musical	1	83.4764	46.4751	1.78	2.74	40.2233	-26.1041	0.166562	0.153236
7	1	U	Musical	1	73.4987	46.2232	2.1	2.08	30.3099	-30.6467	0.080122	0.18645
7	1	D	Musical	2	90.2073	58.9915	1.78	3.62	45.2511	-22.1892	0.097333	0.132095
7	1	U	Tone	1	74.3862	45.7571	2.56	2.26	25.2436	-28.5118	0.097954	0.132066
7	2	U	Tone	1	73.8302	43.9568	2.54	2.82	25.1337	-22.6434	0.076492	0.091168
7	1	D	Tone	1	68.7137	42.1665	2.56	2.7	22.9573	-21.8664	0.088189	0.080587
7	2	D	Tone	1	69.966	41.6029	2.42	2.88	24.829	-20.8641	0.075029	0.12099
7	2	U	Musical	1	67.7704	41.7906	2.54	2.62	22.7489	-22.1051	0.066121	0.084634
7	1	U	Musical	2	97.1562	56.8958	2.78	2.66	31.3912	-32.7829	0.082635	0.191194
7	1	U	Tone	2	96.874	55.768	2.52	2.82	34.5526	-30.8817	0.087378	0.165499
7	2	U	Tone	2	99.0042	61.0357	2.54	2.56	35.062	-35.4729	0.085993	0.095844
7	3	U	Tone	2	99.087	63.2538	2.92	2.16	30.5202	-41.5894	0.095265	0.133127
7	4	U	Tone	2	100.522	58.8943	2.7	2.96	33.5797	-31.0933	0.079908	0.151977
7	1	D	Musical	1	70.8354	42.8958	2.36	3.22	25.7948	-18.8963	0.080856	0.101607
7	1	D	Tone	2	97.1181	60.425	2.46	3.2	35.4398	-27.295	0.114812	0.155479
7	3	U	Tone	1	69.0711	43.4994	2.3	2.56	25.7154	-23.1149	0.068363	0.105728
7	2	D	Musical	1	67.8351	44.8948	2.52	2.66	23.0435	-21.7852	0.063207	0.146375
7	2	D	Musical	2	95.9449	58.4815	2.8	2.52	30.8346	-34.112	0.112083	0.139954
7	4	U	Tone	1	69.3254	42.8553	2.28	2.58	26.1662	-23.0221	0.094211	0.104985
7	2	D	Tone	2	97.2897	57.8541	2.7	3.2	32.3329	-27.3022	0.095463	0.096889
7	3	D	Tone	1	71.3891	43.0039	2.6	2.5	23.6512	-24.557	0.087966	0.091117
7	3	U	Musical	1	66.845	40.8947	2.3	2.48	24.7516	-22.9535	0.059558	0.10293
7	3	D	Tone	2	98.6212	58.5799	2.92	2.66	30.4596	-33.3795	0.105826	0.177712
7	3	D	Musical	2	98.8064	58.6785	2.64	2.62	33.7004	-33.8997	0.11241	0.163243
7	5	U	Tone	1	72.18	44.5428	2.46	2.78	25.3387	-22.4177	0.087779	0.09977
7	4	D	Musical	2	98.6865	58.6376	2.82	2.9	31.4932	-30.6483	0.125792	0.111793
7	2	U	Musical	2	99.2764	60.186	2.86	2.78	31.2254	-32.1368	0.108208	0.149068
7	5	U	Tone	2	99.9672	58.0648	2.9	2.84	31.0234	-31.7092	0.100436	0.089514
7	4	D	Tone	2	100.105	58.5295	2.5	3.46	36.0983	-26.0517	0.129138	0.126046
7	3	D	Musical	1	72.5197	44.0924	2.44	3.04	25.6565	-20.5907	0.08286	0.11602
7	4	D	Musical	1	70.4672	41.9202	2.58	2.64	23.4828	-23.3754	0.099783	0.128791
7	4	D	Tone	1	72.9311	41.6388	2.62	3.16	24.0635	-19.9616	0.070292	0.102203
7	3	U	Musical	2	99.1993	57.2514	3.1	2.92	28.8419	-30.5807	0.107236	0.164456
7	4	U	Musical	2	101.524	60.6515	3.04	3.16	30.1768	-29.2514	0.108075	0.122913
7	5	D	Tone	1	73.6603	43.4019	2.66	2.6	23.9822	-24.4944	0.08909	0.119892
7	5	D	Musical	2	99.4611	62.2843	2.86	2.64	31.3553	-34.6197	0.114837	0.147455
7	5	D	Tone	2	102.155	59.8383	3.16	3.18	29.2435	-29.0177	0.09908	0.139828
7	5	U	Musical	2	102.155	59.8383	3.16	3.18	29.2435	-29.0177	0.09908	0.139828
7	4	U	Musical	1	73.3223	44.6811	2.42	2.38	26.1734	-26.7146	0.088279	0.112361
7	5	U	Musical	1	69.1914	42.6298	2.34	2.28	25.3525	-26.0473	0.09693	0.144694
7	5	D	Musical	1	68.4751	38.7115	2.66	2.86	22.0161	-20.4528	0.085813	0.126663
8	1	D	Tone	1	63.549	42.7915	2.88	2.98	18.6437	-18.0242	0.116292	0.092367
8	1	U	Musical	1	65.1857	44.4471	3.9	2.04	14.1534	-27.1463	0.105497	0.081845
8	1	D	Musical	1	69.3073	47.0269	2.34	3.6	25.4319	-16.4837	0.114032	0.100116
8	1	U	Tone	2	95.9615	61.1409	2.3	3.76	37.4983	-22.8645	0.134739	0.09602
8	2	U	Musical	1	64.2779	44.313	2.86	3.72	19.0024	-14.5939	0.108805	0.069947
8	1	U	Musical	2	101.285	60.4761	3.18	2.9	28.7501	-31.5527	0.158464	0.122477
8	2	U	Musical	2	96.9929	62.1734	2.32	3.58	37.6192	-24.3082	0.137928	0.139031
8	3	U	Musical	1	71.3471	46.7261	2.74	3.46	22.4293	-17.7614	0.143206	0.083666
8	1	D	Musical	2	102.453	56.5763	2.72	2.8	34.0159	-33.0656	0.149731	0.154057
8	3	U	Musical	2	99.6195	58.835	2.32	3.18	38.7305	-28.1905	0.16303	0.150222
8	4	U	Musical	2	102.785	61.3677	3.08	2.34	30.1666	-39.701	0.173986	0.158155
8	4	U	Musical	1	72.8204	42.5674	2.14	2.56	29.4931	-24.5642	0.171758	0.104821
8	5	U	Musical	1	71.1502	44.2067	2.66	3.08	23.0522	-22.4364	0.155484	0.070976
8	1	U	Tone	1	65.5188	44.1415	2.06	2.22	27.0402	-25.0337	0.101207	0.141398
8	2	U	Tone	2	102.495	63.0814	2.56	2.7	36.2305	-34.2829	0.172202	0.124082
8	2	U	Tone	1	68.8226	43.435	2.24	2.56	26.2604	-24.9558	0.122895	0.086206
8	3	U	Tone	1	70.8588	45.3358	2.58	2.24	23.7608	-27.243	0.113703	0.109928
8	3	U	Tone	2	103.162	57.9594	2.5	2.54	37.3772	-36.6912	0.179686	0.129145
8	4	U	Tone	1	66.5148	39.8084	1.98	2.4	28.7246	-23.7103	0.104378	0.080689
8	2	D	Tone	1	72.4895	42.8157	2.4	2.36	26.1037	-26.6272	0.108216	0.100811
8	2	D	Musical	1	71.0764	42.8881	2.5	1.76	24.4964	-34.8209	0.130151	0.09934
8	3	D	Musical	1	65.9837	38.5149	1.72	2.12	32.6693	-26.4867	0.122651	0.111966
8	5	U	Tone	1	72.8353	43.4365	2.22	2.44	28.3995	-25.8928	0.117984	0.150231
8	3	D	Tone	1	74.0316	44.4508	2.4	2.34	26.7492	-27.3643	0.130017	0.101686
8	1	D	Tone	2	97.0323	57.7604	2.86	2.2	30.5097	-39.7384	0.140606	0.132242
8	2	D	Musical	2	97.7449	58.0227	2.76	2.34	31.9026	-37.563	0.150497	0.166498
8	2	D	Tone	2	100.554	51.9432	2.1	3	43.1585	-30.2194	0.189185	0.116381
8	3	D	Tone	2	102.094	53.811	2.02	2.32	45.6766	-39.7552	0.184681	0.194747
8	4	D	Musical	1	68.625	40.5001	1.92	2.5	30.6127	-23.4636	0.141724	0.092833
8	3	D	Musical	2	100.482	51.9009	2.1	2.68	43.1758	-33.7946	0.199872	0.184739
8	4	D	Tone	2	106.151	53.1748	2.18	2.84	44.2008	-33.9213	0.154713	0.140968
8	5	U	Musical	2	100.03	55.1098	2.42	3.2	37.2566	-28.1453	0.166397	0.116207
8	4	D	Tone	1	68.7057	40.0764	2.16	2.86	27.2782	-21.7401	0.119196	0.082912
8	5	D	Tone	2	96.8188	54.3722	2.42	2.48	35.9042	-35.0088	0.14908	0.092762
8	4	U	Tone	2	93.6357	51.5457	2.14	3.06	39.2352	-27.9886	0.119132	0.098158
8	4	D	Musical	2	98.6981	57.7288	2.38	3.3	37.304	-26.937	0.149932	0.136285
8	5	U	Tone	2	101.069	57.6292	2.96	3.16	30.7883	-28.9126	0.141135	0.105752
8	5	D	Musical	1	71.8907	46.8029	2.98	2.44	20.7879	-26.0819	0.116986	0.075465
8	5	D	Musical	2	97.9842	54.6316	2.36	3	37.3038	-29.3989	0.192573	0.098094
8	5	D	Tone	1	66.6398	41.3418	2.58	2.88	22.0297	-19.7579	0.108429	0.074265
9	1	U	Musical	2	104.933	60.225	3.72	3.88	26.3687	-25.3064	0.125168	0.156873
9	1	U	Tone	2	96.9832	57.5471	3.66	3.76	24.6193	-23.9535	0.084453	0.112344
9	1	D	Tone	1	62.3381	38.2926	3.2	3.76	17.2956	-15.3128	0.076421	0.054559
9	1	D	Musical	1	63.7509	39.315	3.42	4.64	16.6232	-12.2824	0.062658	0.068664
9	1	U	Musical	1	60.5119	35.8296	3.74	3.92	14.3235	-13.8256	0.050687	0.051339
9	2	U	Tone	2	96.5131	54.6858	4.24	5.82	21.1293	-15.3886	0.066781	0.065732
9	1	D	Tone	2	97.707	53.3244	4.52	4.04	20.0746	-22.4803	0.059985	0.100961
9	2	U	Musical	1	55.1846	36.5692	2.76	2.66	17.4951	-18.1632	0.058771	0.087211
9	2	U	Musical	2	94.3866	58.9254	3.38	3.8	25.9298	-23.0167	0.108092	0.114305
9	2	D	Tone	1	63.7565	43.177	2.94	3.28	19.323	-17.3896	0.062789	0.107603
9	2	D	Musical	1	58.6364	39.6326	2.74	2.6	18.8721	-19.9486	0.054755	0.162977
9	3	U	Musical	1	60.3179	41.5892	2.68	2.72	19.9884	-19.7145	0.053258	0.143414
9	3	D	Musical	1	54.3363	37.1009	2.48	2.52	19.155	-18.871	0.052435	0.145616
9	4	U	Musical	1	55.4323	39.7829	2.52	3.5	19.2492	-13.89	0.066285	0.083733
9	1	U	Tone	1	60.7798	41.5424	3.26	3.22	16.5621	-16.7775	0.050991	0.090566
9	3	U	Musical	2	100.318	59.3313	3.78	4.06	24.7371	-23.0699	0.099814	0.074602
9	1	D	Musical	2	98.6757	61.3137	3.84	3.84	23.9205	-23.8823	0.080727	0.105566
9	3	D	Tone	1	63.3916	41.8969	3.08	3.22	18.3813	-17.6288	0.059839	0.120582
9	3	U	Tone	2	61.1462	41.8186	2.8	3.28	19.4174	-16.5169	0.063541	0.108376
9	2	U	Tone	1	102.418	64.1691	3.42	4.98	27.9215	-19.2506	0.107853	0.100409
9	2	D	Musical	2	100.232	61.5923	3.88	4.96	24.0348	-18.8964	0.090468	0.086704
9	3	D	Musical	2	99.2321	64.9714	3.28	5.52	28.1272	-16.7246	0.095226	0.135308
9	2	D	Tone	2	102.815	63.6336	3.84	4.68	24.9891	-20.4993	0.102134	0.085958
9	4	U	Musical	2	93.514	64.9762	2.74	5.78	31.7332	-14.9976	0.091404	0.080654
9	5	U	Musical	1	65.0275	37.8589	2.48	4.9	23.4706	-12.1622	0.0731	0.086812
9	3	U	Tone	1	66.0912	44.0125	2.88	3.56	20.6221	-16.6426	0.075246	0.077549
9	4	U	Tone	2	96.9172	58.9638	3.3	4.2	27.2872	-21.4429	0.083879	0.107447
9	4	D	Tone	1	64.5395	44.568	3.16	3.62	18.2659	-15.9039	0.056234	0.090932
9	5	D	Tone	1	62.8365	42.7283	3.06	4.6	18.3744	-12.1501	0.051832	0.086394
9	5	U	Tone	2	101.477	64.2993	3.6	4.52	26.2465	-20.9037	0.074868	0.082567
9	3	D	Tone	2	97.8597	60.5789	3.9	4.52	23.3457	-20.1206	0.074577	0.087804
9	4	D	Tone	2	103.777	64.9662	3.68	4.18	26.3069	-23.225	0.090084	0.103157
9	4	D	Musical	1	65.4641	41.8357	2.72	4.26	21.5833	-13.7556	0.062178	0.090087
9	4	U	Tone	1	65.3481	39.6745	3.52	5.36	16.5994	-11.1578	0.066195	0.122438
9	5	U	Tone	1	57.6231	40.9971	3.04	3.46	16.7147	-14.9586	0.063643	0.067797
9	4	D	Musical	2	96.3011	60.7215	3.8	3.6	23.5103	-24.8873	0.105246	0.107628
9	5	D	Tone	2	104.278	62.8924	3.62	4.08	27.0212	-23.9036	0.083187	0.091954
9	5	U	Musical	2	98.1975	60.5999	3.36	4.56	27.2617	-20.0517	0.102643	0.094627
9	5	D	Musical	2	100.271	62.8369	3.82	4.66	24.4717	-20.0658	0.087776	0.077946
9	5	D	Musical	1	60.8127	35.6459	2.62	4.78	20.6314	-11.2584	0.071149	0.068366
10	1	U	Tone	1	113.7	64.8999	2.34	3.9	40.2424	-24.7484	0.138709	0.101343
10	1	D	Musical	2	87.2953	50.7576	2.1	3.48	32.244	-20.0357	0.123777	0.070818
10	1	U	Musical	2	113.481	68.2314	2.38	2.88	39.3205	-32.5978	0.129932	0.201292
10	1	U	Tone	2	109.411	68.6344	2.16	2.88	41.4789	-31.1541	0.132421	0.09959
10	1	D	Tone	1	86.6621	57.4742	2.2	2.78	30.433	-25.0839	0.118925	0.086203
10	2	U	Musical	2	112.18	62.9088	2.46	3.7	37.525	-26.2759	0.1502	0.151226
10	1	D	Musical	1	84.0708	53.5823	1.84	3.48	34.8255	-18.4397	0.110013	0.090572
10	2	D	Musical	1	81.863	54.982	2.3	2.64	26.9535	-23.5138	0.125686	0.1237
10	1	U	Musical	1	80.8621	54.216	2.38	2.74	25.7358	-22.288	0.125611	0.067231
10	1	D	Tone	2	103.06	63.7363	2.44	2.86	34.1704	-29.0994	0.149932	0.103275
10	2	U	Musical	1	83.1554	55.2713	1.86	2.76	34.0877	-22.9793	0.167171	0.098016
10	2	U	Tone	2	104.948	67.5535	2.5	2.88	34.1122	-29.5106	0.158392	0.115449
10	2	U	Tone	1	104.948	67.5535	2.5	2.88	34.1122	-29.5106	0.158392	0.115449
10	2	D	Tone	1	81.0583	53.3509	1.92	2.34	31.835	-26.0949	0.113025	0.084039
10	2	D	Tone	2	112.193	66.1869	2.3	2.74	40.0848	-33.8488	0.154265	0.123699
10	3	U	Tone	1	85.0329	55.3512	1.82	2.56	35.9479	-25.4569	0.135426	0.077655
10	3	D	Tone	2	113.127	66.5172	2.1	2.78	44.5922	-33.5077	0.131916	0.113983
10	3	U	Tone	2	108.859	64.7732	2.08	2.96	42.9542	-30.1706	0.188308	0.127447
10	3	D	Musical	1	90.2085	59.4996	2.14	2.46	32.8262	-28.6272	0.107903	0.066129
10	4	D	Musical	1	83.4769	54.1707	1.76	3.18	36.0708	-20.0217	0.121351	0.088437
10	4	U	Tone	1	88.2698	55.1879	1.8	2.98	38.2017	-22.9768	0.122952	0.108434
10	3	U	Musical	1	83.873	54.8075	1.8	2.2	35.6458	-29.271	0.163499	0.121454
10	2	D	Musical	2	108.45	61.2647	1.76	2.9	50.457	-30.5821	0.18869	0.136561
10	3	U	Musical	2	109.096	67.9633	2.26	2.4	39.4236	-37.1895	0.159302	0.107205
10	4	U	Tone	2	113.566	66.4831	1.8	3.02	52.3615	-31.0691	0.228876	0.128404
10	3	D	Musical	2	110.341	68.1801	2.1	2.64	43.0403	-34.2845	0.165147	0.122813
10	4	D	Musical	2	112.931	65.3737	1.86	2.98	50.217	-31.2362	0.186572	0.121546
10	5	U	Tone	1	92.8561	52.3327	1.76	3.08	41.5207	-24.5567	0.149674	0.086917
10	4	U	Musical	2	114.665	64.0608	2.16	2.78	43.8616	-34.0629	0.18035	0.110412
10	4	U	Musical	1	87.2484	52.3625	2.84	2.8	23.681	-24.0736	0.106138	0.075658
10	5	U	Musical	1	90.0448	55.2438	1.94	2.72	36.2637	-25.7615	0.122785	0.075893
10	5	D	Musical	2	110.263	66.7815	2.28	2.7	39.5996	-33.5307	0.187675	0.093394
10	3	D	Tone	1	84.1742	57.6451	2.1	2.08	30.77	-30.9086	0.141589	0.111365
10	5	D	Musical	1	78.3297	53.0238	1.9	2.08	30.7666	-28.0982	0.090149	0.111632
10	4	D	Tone	2	113.724	67.4347	2.2	2.72	42.7684	-34.4676	0.142894	0.130033
10	5	U	Musical	2	85.772	56.1387	1.8	2.1	36.7222	-31.3245	0.088821	0.104326
10	4	D	Tone	1	85.772	56.1387	1.8	2.1	36.7222	-31.3245	0.088821	0.104326
10	5	U	Tone	2	111.215	66.4402	1.96	2.18	46.5774	-41.9869	0.17694	0.152845
10	5	D	Tone	1	88.2964	56.5987	2.1	2.26	32.7499	-30.2446	0.101647	0.106094
10	5	D	Tone	2	116.161	68.1548	1.92	2.4	50.1809	-40.3918	0.184248	0.120955
11	1	D	Tone	1	77.436	59.6754	2.54	2.52	23.4147	-23.8495	0.063205	0.152719
11	1	U	Tone	2	109.673	78.9788	2.24	4.16	41.1853	-22.1122	0.089966	0.110326
11	1	U	Tone	1	74.2612	55.3543	2.74	3.58	20.5977	-15.7417	0.075871	0.055437
11	1	U	Musical	2	107.761	76.1014	2.38	2.96	37.9653	-30.4532	0.133667	0.156538
11	2	U	Tone	1	79.0062	58.6471	2.26	3.42	26.9946	-17.8743	0.071658	0.081678
11	1	D	Tone	2	107.57	84.5676	2.58	5.48	34.7699	-16.3881	0.112448	0.162296
11	2	U	Tone	2	101.106	71.5036	2.8	2.88	29.9003	-28.9958	0.106354	0.124115
11	2	U	Musical	2	107.492	76.2604	2.44	3	36.8884	-29.9085	0.085637	0.158097
11	1	D	Musical	2	106.396	76.2195	2.88	3.34	30.859	-26.4813	0.073931	0.209422
11	3	U	Musical	2	105.648	73.5234	2.82	3.04	31.1974	-28.892	0.093428	0.129928
11	2	D	Tone	2	111.939	76.7733	2.28	3.14	41.3353	-29.997	0.102771	0.168724
11	1	U	Musical	1	77.362	60.6533	1.9	3.58	31.4637	-16.6587	0.086386	0.179772
11	1	D	Musical	1	73.3632	56.8598	2.74	3.1	20.3593	-18.0055	0.062089	0.133756
11	2	D	Tone	1	71.5245	56.0246	2.16	4.16	24.7837	-12.8842	0.066588	0.089758
11	3	D	Tone	1	73.5873	51.4784	3.58	2.08	15.5767	-26.821	0.036174	0.12038
11	4	D	Tone	1	68.4605	55.4861	2.1	4.58	24.0791	-12.5554	0.058199	0.074194
11	2	U	Musical	1	72.8507	55.0627	3.12	2.82	17.6947	-19.4595	0.058873	0.094593
11	2	D	Musical	2	108.392	83.3883	2.32	4.92	39.1282	-18.3846	0.09115	0.232493
11	3	U	Tone	2	115.027	80.0861	2.52	3.22	38.5989	-30.197	0.087039	0.155766
11	3	U	Tone	1	79.0222	60.6884	2.12	3.5	28.8107	-17.49	0.060667	0.102591
11	5	D	Tone	1	75.1669	57.2245	2.18	3.38	26.2542	-16.9461	0.080901	0.118637
11	3	D	Tone	2	109.855	84.036	2.54	4.16	36.3143	-22.1716	0.083451	0.360672
11	3	D	Musical	2	100.639	74.6366	2.38	3.5	34.771	-23.747	0.094363	0.127385
11	4	U	Tone	1	75.612	60.201	2.3	4.08	25.1217	-14.1888	0.073972	0.130437
11	4	U	Tone	2	114.263	77.9893	3.18	2.6	30.4312	-37.1529	0.089819	0.283022
11	2	D	Musical	1	70.4099	57.5251	2.44	4.26	21.5249	-12.326	0.052085	0.204324
11	3	D	Musical	1	66.6096	55.5997	2.16	3.74	22.5128	-15.6108	0.028927	0.175131
11	3	U	Musical	1	69.5402	56.1435	2.12	3.14	24.4889	-16.5964	0.059243	0.169388
11	4	D	Tone	2	103.348	80.1605	3.02	3.8	28.2948	-22.5991	0.07887	0.232212
11	4	D	Musical	1	72.5742	58.2331	2.26	3.3	24.1925	-16.7285	0.064216	0.209363
11	4	D	Musical	2	102.833	73.8174	3.16	2.26	26.9272	-37.7844	0.108184	0.228514
11	5	U	Tone	1	82.1073	59.9013	2.38	3.66	26.9774	-20.0008	0.062731	0.26762
11	4	U	Musical	1	83.0987	61.8057	2.46	2.76	26.5676	-23.7012	0.072016	0.171513
11	5	U	Musical	1	70.9102	53.9193	2.64	2.62	20.0538	-20.2198	0.043888	0.161686
11	4	U	Musical	2	107.316	74.1493	2.88	2.52	31.1355	-35.6709	0.099426	0.203787
11	5	D	Tone	2	97.6411	77.1627	2.54	4.06	31.3874	-19.7126	0.104724	0.264028
11	5	U	Tone	2	107.331	75.2676	3.24	2.7	27.6733	-33.1361	0.102097	0.208007
11	5	D	Musical	2	90.1264	73.4611	2.26	4.24	32.0265	-17.151	0.09407	0.272899
11	5	D	Musical	1	67.2582	50.3331	3.44	2	14.3855	-24.7468	0.047753	0.102331
11	5	U	Musical	2	109.5	79.7916	3.08	3.7	29.7519	-24.8552	0.081886	0.165317
12	1	U	Musical	2	97.0217	62.6916	2.84	2.48	30.8912	-35.1862	0.19799	0.159601
12	1	U	Tone	2	92.693	58.6113	2.18	2.82	37.9336	-29.4422	0.142598	0.146782
12	2	U	Musical	2	93.8093	58.7579	2.58	2.46	32.6268	-34.2032	0.193941	0.13632
12	1	D	Musical	2	93.2803	61.6492	2.6	2.78	32.2682	-30.1248	0.146318	0.142578
12	1	U	Tone	1	71.6308	48.471	2.28	3.08	27.0458	-20.0221	0.091991	0.129071
12	1	D	Tone	1	69.6337	45.056	2.42	2.78	24.6722	-21.6557	0.094912	0.076953
12	1	U	Musical	1	80.5485	53.1178	2.26	3.34	31.2885	-21.1377	0.16008	0.092206
12	2	U	Musical	1	73.931	48.9692	2.6	2.78	24.8144	-23.1265	0.108114	0.184605
12	2	D	Tone	1	74.9745	49.1947	2.82	2.06	23.0725	-31.6219	0.114803	0.185771
12	3	U	Musical	1	73.3421	44.3372	2.14	2.96	29.6586	-21.4392	0.101973	0.070314
12	3	U	Musical	2	93.3986	56.5223	3.06	2.54	27.3566	-33.2278	0.098123	0.128928
12	2	U	Tone	1	70.8693	45.7985	2.48	2.48	24.676	-24.6352	0.086299	0.106966
12	2	U	Tone	2	92.7272	59.5454	2.44	2.74	34.1082	-30.2103	0.131063	0.16728
12	2	D	Musical	2	94.592	59.2472	2.62	2.94	32.4584	-28.7766	0.13114	0.133533
12	1	D	Tone	2	92.0094	58.7414	2.78	2.62	29.6468	-31.5917	0.123058	0.134383
12	4	U	Musical	1	71.6053	48.5895	2.18	3.48	28.2897	-17.7263	0.110102	0.12139
12	2	D	Tone	2	92.4524	57.7903	2.68	2.74	30.8429	-30.2081	0.138287	0.065375
12	1	D	Musical	1	74.7753	47.9115	2.84	2.54	22.8132	-25.6748	0.091744	0.080075
12	3	D	Musical	2	94.528	57.3963	2.58	3.06	32.8446	-27.6474	0.127172	0.086986
12	4	U	Musical	2	91.4977	59.7557	2.48	2.88	33.028	-28.3727	0.133266	0.126082
12	3	D	Tone	2	90.1943	58.3504	2.4	3.34	33.5269	-24.1159	0.134356	0.106592
12	3	U	Tone	1	72.42	46.4033	2.38	3.3	26.3401	-18.9366	0.086682	0.075773
12	3	D	Tone	1	72.2052	48.0888	2.5	2.58	24.945	-25.037	0.100459	0.09605
12	4	D	Tone	1	72.0398	44.985	2.24	2.96	27.7983	-21.07	0.116369	0.067917
12	3	U	Tone	2	90.9253	55.5296	2.46	3.46	33.0694	-24.5487	0.12893	0.062419
12	4	U	Tone	1	71.5666	47.0363	2.48	2.96	24.8787	-20.9393	0.080564	0.064677
12	4	D	Musical	2	90.3024	59.3505	2.44	3.34	33.0214	-24.0893	0.126978	0.095371
12	5	D	Tone	1	67.4699	46.9397	2.5	2.86	23.1707	-20.1648	0.093475	0.096205
12	5	D	Musical	2	91.1331	60.884	2.44	3.34	33.2753	-24.3884	0.144137	0.109534
12	4	D	Tone	2	92.6303	61.6559	2.74	3.04	30.2737	-27.1942	0.120749	0.096153
12	2	D	Musical	1	75.7139	47.9235	2.28	2.62	28.8493	-25.1589	0.119607	0.097124
12	3	D	Musical	1	65.9877	41.8933	2.14	3.18	26.2565	-17.6342	0.100808	0.070896
12	4	U	Tone	2	93.3924	61.4502	2.22	3.76	37.7342	-22.1797	0.17614	0.10777
12	4	D	Musical	1	67.3904	46.6338	2.54	2.8	22.6484	-20.6666	0.104915	0.089912
12	5	U	Musical	2	91.4216	57.7159	2.4	3.18	33.9867	-25.7544	0.137783	0.126783
12	5	D	Musical	1	65.9676	44.1863	2.8	2.42	20.0983	-23.181	0.109138	0.074561
12	5	U	Musical	1	69.4357	44.2166	2.32	2.7	25.7481	-22.0315	0.117313	0.08555
12	5	D	Tone	2	94.1387	59.9495	2.72	3.46	31.0853	-24.4369	0.149872	0.101004
12	5	U	Tone	2	93.0404	61.0915	2.76	3.34	30.1957	-24.9438	0.116575	0.072771
13	1	U	Tone	2	118.614	63.4838	1.58	2.66	67.0513	-39.7247	0.28463	0.188344
13	1	U	Musical	1	71.1572	41.2019	1.46	2.04	40.0989	-28.549	0.160259	0.077005
13	2	U	Tone	2	114.606	61.8499	1.74	2.54	58.4507	-40.0222	0.211101	0.176026
13	1	D	Musical	1	62.0116	38.2569	1.4	1.82	35.1825	-27.0197	0.168614	0.082651
13	1	D	Tone	1	65.4244	39.1233	1.4	1.68	37.5527	-31.3798	0.14504	0.092567
13	1	U	Tone	1	65.8845	39.3051	1.38	1.84	38.7414	-28.9994	0.151921	0.079475
13	2	U	Musical	1	66.0401	38.6177	1.44	1.7	37.2112	-31.2078	0.151785	0.104132
13	1	D	Tone	2	122.758	63.5057	1.64	2.04	67.2699	-53.96	0.290428	0.217958
13	2	D	Musical	1	72.3493	42.0983	1.34	1.84	44.8575	-32.2712	0.133114	0.076783
13	3	U	Musical	1	61.8304	36.6721	1.44	1.94	34.0474	-25.2161	0.122168	0.058673
13	1	U	Musical	2	111.97	60.8435	1.84	2.16	53.9677	-45.8396	0.16445	0.184144
13	2	U	Musical	2	112.228	62.2965	1.86	2.24	53.6085	-44.3289	0.214401	0.127493
13	3	D	Musical	1	76.5902	44.5741	1.46	1.98	44.3749	-32.2069	0.241552	0.088008
13	4	D	Musical	1	70.6616	41.0838	1.42	1.82	40.6275	-31.8321	0.187961	0.090609
13	2	D	Tone	2	109.884	59.0065	1.74	2.16	55.9236	-44.9044	0.20914	0.169805
13	2	U	Tone	1	113.802	53.7427	1.72	3.08	58.9185	-32.7402	0.205539	0.135584
13	3	U	Tone	2	72.7248	36.5932	1.6	2.92	37.3772	-21.3812	0.164966	0.077454
13	1	D	Musical	2	110.291	57.5312	1.76	2.42	55.4701	-40.9143	0.214471	0.156429
13	2	D	Musical	2	111.885	57.6527	1.8	2.66	55.1307	-37.2486	0.221275	0.124866
13	3	U	Tone	1	76.2655	44.9872	1.68	2.14	37.7653	-29.604	0.181894	0.053397
13	5	D	Musical	1	76.9677	43.1937	1.54	2.02	41.8074	-31.7065	0.155657	0.090291
13	3	D	Musical	2	110.878	58.56	1.8	2.24	54.5656	-43.8055	0.220575	0.145761
13	3	U	Musical	2	111.168	60.1009	1.72	2.4	57.2	-40.9847	0.237014	0.164739
13	3	D	Tone	2	113.563	58.6491	1.86	2.14	54.2674	-47.9815	0.246627	0.269754
13	4	U	Musical	1	79.2923	46.3049	1.92	1.92	34.5934	-36.6063	0.139449	0.071092
13	2	D	Tone	1	83.8313	48.2476	1.72	2.12	41.2135	-36.0535	0.140525	0.075753
13	4	U	Tone	2	114.643	62.053	1.86	2.3	54.7391	-46.0349	0.203356	0.119916
13	4	D	Tone	2	117.887	66.1857	1.86	2.02	56.6982	-53.8224	0.213971	0.173072
13	3	D	Tone	1	76.3968	44.903	1.48	1.78	42.943	-35.6373	0.154907	0.104923
13	5	D	Tone	2	120.025	62.3712	1.74	2.34	61.9304	-45.7588	0.235324	0.117443
13	4	D	Musical	2	103.237	56.6568	2.26	1.96	39.9847	-46.0595	0.157892	0.203629
13	4	D	Tone	1	70.3883	41.7475	1.68	1.68	34.2802	-34.2002	0.129196	0.13539
13	4	U	Tone	1	69.0085	40.5626	1.36	1.74	41.1912	-32.3524	0.172054	0.079506
13	5	U	Musical	1	72.6748	42.3945	1.4	1.88	42.7641	-31.9952	0.163888	0.060919
13	5	D	Tone	1	67.4971	39.1272	1.32	1.62	41.3761	-33.8101	0.162335	0.107541
13	4	U	Musical	2	113.935	62.6912	1.74	1.88	58.204	-53.7107	0.273958	0.216278
13	5	U	Tone	1	74.0035	43.0605	1.52	1.8	40.4884	-33.9421	0.144374	0.146746
13	5	D	Musical	2	117.23	62.4745	1.66	1.92	62.8689	-57.0096	0.310444	0.175087
13	5	U	Tone	2	113.284	58.3105	1.46	2.26	69.2333	-44.3859	0.285082	0.162
13	5	U	Musical	2	113.833	62.4408	1.74	2.04	57.9813	-49.5828	0.232332	0.216419
14	1	D	Tone	2	112.238	65.1731	2.62	2.94	36.408	-32.5214	0.13555	0.160546
14	2	D	Tone	2	113.354	66.8427	2.64	2.58	36.6343	-37.4599	0.146667	0.190167
14	1	D	Tone	1	65.3193	43.387	2.04	2.32	23.7286	-20.8812	0.111022	0.130262
14	2	D	Tone	1	68.6005	43.5149	2.46	2.62	20.9935	-19.7104	0.12259	0.110541
14	1	U	Tone	1	69.4109	47.7312	2.2	3.12	23.9644	-17.454	0.090771	0.108599
14	3	D	Tone	2	121.341	70.9108	3.08	3.12	33.9434	-33.5078	0.105074	0.207489
14	3	D	Tone	1	63.0291	45.1981	1.9	3.4	24.3874	-13.5872	0.072844	0.078931
14	1	U	Musical	1	69.4617	45.3564	2.2	2.34	23.9418	-22.5542	0.069385	0.123634
14	1	U	Tone	2	114.978	69.7244	2.64	3.56	37.1798	-27.5911	0.122499	0.135179
14	1	D	Musical	2	115.792	71.5009	3.08	3.3	32.0863	-30.0723	0.115047	0.317619
14	1	D	Musical	1	65.7774	42.9433	1.92	2.52	25.5926	-19.4443	0.089502	0.126159
14	2	D	Musical	2	112.201	69.7772	2.84	3.14	33.6658	-30.4123	0.103753	0.132622
14	2	U	Tone	2	108.995	65.2184	2.78	3.4	33.1315	-27.2646	0.078586	0.166325
14	2	U	Musical	1	64.1794	42.2391	2.32	2.26	20.3984	-20.9465	0.065294	0.112242
14	4	D	Tone	2	109.282	65.2655	2.66	2.98	34.7173	-31.0725	0.087604	0.211647
14	1	U	Musical	2	116.67	70.3392	2.54	3.54	39.2913	-28.2871	0.084262	0.124681
14	3	U	Musical	1	71.9269	46.5126	2.18	2.32	25.3424	-23.7167	0.101842	0.10604
14	3	U	Tone	2	116.014	70.5481	2.64	3	37.5736	-33.0394	0.108307	0.312261
14	2	D	Musical	1	72.8972	49.0683	2.28	2.62	24.6197	-21.3811	0.082541	0.148842
14	2	U	Tone	1	60.0204	40.3723	2.18	2.7	19.8492	-15.9706	0.065055	0.068208
14	4	U	Musical	1	68.9988	47.0089	2.56	2.44	20.44	-21.3324	0.069111	0.150016
14	3	D	Musical	1	66.9574	46.3716	2.2	2.86	22.7089	-17.6511	0.077248	0.151515
14	4	D	Tone	1	66.9934	43.974	2.16	2.88	23.1687	-17.3711	0.073686	0.142523
14	4	U	Tone	2	112.144	68.6101	2.34	3.24	40.7328	-29.4527	0.104494	0.211716
14	3	U	Tone	1	63.8114	43.028	2.14	2.56	21.8879	-18.3243	0.073308	0.103045
14	5	D	Tone	1	59.8911	41.7133	2.18	2.26	19.7907	-19.1309	0.075284	0.072388
14	2	U	Musical	2	107.103	66.8586	2.8	2.9	32.1855	-31.3391	0.106732	0.10752
14	4	U	Tone	1	65.0813	42.8569	2.28	2.54	21.2455	-18.9862	0.08818	0.177005
14	4	D	Musical	1	65.1614	45.8766	2.12	3.12	22.7403	-15.5104	0.068083	0.211376
14	5	D	Musical	1	65.8994	44.8886	2.32	2.74	21.1564	-17.9917	0.093036	0.161051
14	3	D	Musical	2	113.454	68.6127	2.72	3.6	35.6334	-26.8057	0.164942	0.208692
14	5	D	Tone	2	111.587	68.7965	3.12	3.38	30.3972	-28.005	0.093294	0.15272
14	4	D	Musical	2	108.216	65.3336	2.74	2.9	33.3512	-31.5457	0.086599	0.216469
14	5	U	Musical	1	63.2011	43.2369	2.46	2.82	18.8743	-16.4347	0.055304	0.091392
14	3	U	Musical	2	109.337	66.3683	2.64	3.08	35.1322	-30.0962	0.136739	0.142359
14	5	D	Musical	2	109.646	67.6122	2.5	3.6	37.1233	-25.8266	0.131395	0.187797
14	5	U	Tone	1	65.0028	44.2257	2.28	2.2	21.1161	-22.1586	0.069797	0.085938
14	4	U	Musical	2	106.823	66.7338	2.52	3.32	35.7997	-27.1396	0.119419	0.170426
14	5	U	Tone	2	107.412	66.8733	2.44	2.98	37.2362	-30.3796	0.109034	0.18651
14	5	U	Musical	2	108.855	65.7587	2.44	2.92	37.662	-31.5461	0.095596	0.148107
15	1	U	Tone	1	72.4871	45.5418	1.62	2.44	35.9729	-23.5886	0.256776	0.114285
15	1	D	Tone	1	68.6124	42.6853	1.44	2.28	37.3312	-23.5954	0.168992	0.083623
15	1	U	Musical	2	121.596	68.1927	2.18	3.24	49.0034	-34.0213	0.182825	0.179418
15	2	U	Musical	2	122.864	68.6569	1.7	2.58	63.5785	-41.9493	0.240099	0.166639
15	1	D	Musical	2	119.283	66.992	1.86	2.64	56.4163	-39.5842	0.213921	0.175392
15	1	U	Tone	2	127.235	72.6461	1.8	3.2	62.4596	-35.2325	0.247075	0.123938
15	3	U	Musical	2	131.798	75.6702	1.86	2.88	63.0792	-40.6213	0.306609	0.185774
15	1	D	Musical	1	69.1664	43.3127	1.36	2.08	40.5321	-26.0592	0.234506	0.097207
15	2	U	Tone	1	65.6326	41.4307	1.42	2.44	35.7515	-20.7758	0.204724	0.113641
15	1	D	Tone	2	124.999	72.6973	1.96	2.38	56.1992	-46.3775	0.275454	0.166848
15	2	D	Tone	2	125.047	68.898	1.94	2.66	56.9799	-41.3847	0.227294	0.207924
15	2	D	Musical	1	74.7872	45.9095	1.62	2.1	37.0846	-28.6313	0.163835	0.154887
15	4	U	Musical	2	127.297	73.0853	1.84	3.12	61.4521	-36.023	0.276559	0.177238
15	3	D	Musical	1	69.7795	41.4793	1.5	2.36	36.7685	-23.2424	0.202427	0.055859
15	3	D	Tone	2	122.68	66.0558	1.84	3.44	58.5343	-31.3277	0.18982	0.120174
15	2	D	Musical	2	126.857	69.0372	1.98	3.22	56.8591	-34.746	0.230989	0.106886
15	5	U	Musical	2	128.19	74.9745	1.94	2.8	58.4921	-40.4946	0.25801	0.19982
15	3	U	Tone	1	71.4518	43.3035	1.7	3.12	33.4063	-18.5045	0.18222	0.05951
15	1	U	Musical	1	74.1662	42.9445	1.64	3.16	36.4425	-19.0254	0.187724	0.075119
15	2	D	Tone	1	70.8663	41.9678	1.52	2.6	36.8029	-22.0182	0.218337	0.066794
15	4	D	Tone	2	124.712	67.965	2.16	3.52	50.9699	-31.2361	0.269186	0.108102
15	2	U	Tone	2	125.027	55.8802	1.8	5.44	61.1973	-20.2274	0.193873	0.084023
15	4	D	Musical	1	70.0111	43.8621	1.46	1.74	38.0168	-31.7566	0.18605	0.258166
15	5	D	Tone	2	127.022	71.1922	2.08	3.7	53.9937	-30.329	0.204938	0.083397
15	2	U	Musical	1	69.33	37.1594	2.88	2.12	18.8908	-25.6513	0.228591	0.081325
15	4	U	Tone	1	66.1576	42.0508	1.64	2.38	31.2337	-21.5112	0.164192	0.086373
15	3	D	Tone	1	68.2397	42.3334	1.52	2.18	35.0954	-24.5187	0.137986	0.063595
15	3	U	Musical	1	67.2399	41.7935	1.5	2.36	34.9193	-22.2161	0.142329	0.073378
15	3	D	Musical	2	126.037	71.5459	2.06	3.5	54.2767	-31.7483	0.242777	0.095063
15	4	D	Musical	2	129.857	66.4235	1.88	4.24	61.4379	-27.099	0.206476	0.088819
15	4	D	Tone	1	70.5679	41.1449	1.44	2.64	38.6203	-21.6739	0.224607	0.082646
15	3	U	Tone	2	126.996	73.2026	1.84	3.4	61.342	-32.9641	0.303062	0.0977
15	4	U	Musical	1	72.3044	43.5744	1.4	2.6	41.1498	-22.1855	0.236099	0.118188
15	5	U	Tone	1	72.1792	43.6507	1.42	2.22	40.426	-25.7698	0.263959	0.103057
15	4	U	Tone	2	125.742	73.419	1.84	3.36	60.3399	-33.0797	0.234337	0.152287
15	5	D	Tone	1	68.0485	43.254	1.52	2	34.9386	-26.6885	0.1253	0.085319
15	5	U	Musical	1	64.7388	40.1591	1.42	2.52	35.0461	-19.7904	0.201554	0.066308
15	5	D	Musical	2	123.728	68.0899	1.94	2.84	56.136	-38.2991	0.212349	0.124536
15	5	D	Musical	1	66.6826	39.9668	1.44	2.52	35.908	-20.5755	0.173422	0.057782
15	5	U	Tone	2	116.939	64.2768	1.74	3.02	59.0877	-33.8012	0.236173	0.092533
16	1	U	Musical	2	112.407	70.6241	4.12	4.64	21.482	-19.0573	0.142191	0.101294
16	1	D	Tone	2	112.573	75.3232	4.38	4.9	20.2549	-18.0943	0.060072	0.077484
16	1	U	Tone	1	81.7003	56.9317	3.18	4.42	18.2075	-13.0657	0.061046	0.062786
16	2	U	Musical	2	109.638	73.1194	4	5.24	21.4141	-16.3456	0.071444	0.067045
16	3	U	Musical	2	110.536	72.7817	4.1	4.74	21.1284	-18.2646	0.079439	0.085754
16	2	D	Tone	2	110.359	74.1192	4.04	4.3	21.3772	-20.1273	0.060117	0.097708
16	1	U	Tone	2	110.873	73.0063	3.88	4.7	22.4261	-18.5215	0.057834	0.077568
16	2	U	Tone	2	111.735	71.8496	3.98	4.92	22.0699	-17.8461	0.093353	0.057618
16	3	U	Tone	2	112.107	75.0094	4.04	4.78	21.8309	-18.4778	0.060043	0.072765
16	1	D	Tone	1	81.7082	57.0112	3.52	4.36	16.4239	-13.2477	0.042805	0.065581
16	3	D	Tone	2	108.622	70.5973	4.42	4.3	19.157	-19.7133	0.059765	0.087587
16	4	U	Tone	2	111.555	75.3094	3.56	4.5	24.6181	-19.8509	0.099974	0.117769
16	2	U	Tone	1	83.9858	56.8882	3.4	3.74	17.689	-16.062	0.066587	0.088206
16	4	D	Tone	2	109.004	72.2207	3.82	4.6	22.2616	-18.4845	0.072609	0.079933
16	1	D	Musical	1	72.6455	51.6008	3.58	3.24	13.6065	-15.0194	0.05141	0.049887
16	1	U	Musical	1	74.5851	53.1272	3.76	3.3	13.4845	-15.3605	0.070337	0.073949
16	2	D	Tone	1	74.6466	53.8701	3.18	4.1	15.9519	-12.36	0.045965	0.087826
16	2	U	Musical	1	77.474	55.929	3.92	3.48	13.6703	-15.3682	0.05022	0.114479
16	3	U	Musical	1	76.9917	54.4496	3.28	3.32	16.1995	-15.9858	0.064039	0.08076
16	5	U	Tone	2	111.018	74.6721	3.8	5	22.9172	-17.4095	0.08166	0.085162
16	2	D	Musical	1	78.0616	55.1517	3.26	4.64	16.5893	-11.6544	0.049182	0.052231
16	3	U	Tone	1	76.7041	56.8538	3.1	4.94	17.0705	-10.7087	0.054431	0.057237
16	3	D	Tone	1	74.8394	55.535	3.34	5	15.2282	-10.1779	0.046475	0.070888
16	1	D	Musical	2	112.61	74.5763	4.4	5.74	20.1424	-15.4445	0.083793	0.063631
16	2	D	Musical	2	113.534	76.9046	4.08	5.88	21.9558	-15.2364	0.070874	0.07918
16	3	D	Musical	2	115.068	77.6907	4.38	4.76	20.8015	-19.1706	0.082147	0.112095
16	3	D	Musical	1	80.9275	57.4378	3.66	3.7	15.5717	-15.3889	0.052443	0.114003
16	4	U	Tone	1	74.7673	53.7893	3.36	3.9	15.1568	-13.0361	0.042274	0.054318
16	4	D	Musical	2	111.965	74.5171	4.74	5.1	18.56	-17.3075	0.056497	0.061829
16	4	U	Musical	2	116.154	74.3089	3.62	4.82	25.476	-19.1231	0.159673	0.131224
16	5	D	Tone	2	112.529	77.3149	3.9	5.2	22.7112	-17.0388	0.060724	0.102814
16	5	D	Musical	2	115.179	77.2081	3.98	4.52	22.9483	-20.2076	0.100543	0.086678
16	4	D	Musical	1	81.555	57.652	2.9	3.34	19.8953	-17.2454	0.08794	0.072476
16	4	U	Musical	1	82.1225	58.9548	3.52	3.6	16.5407	-16.1809	0.072248	0.060201
16	5	U	Musical	2	87.5179	60.2434	3.2	4	19.8735	-16.5158	0.070409	0.094228
16	5	U	Musical	1	87.5179	60.2438	3.2	4	19.8735	-16.485	0.070409	0.094228
16	4	D	Tone	1	77.2607	56.6384	2.86	4.54	18.6893	-11.7333	0.05414	0.069961
16	5	U	Tone	1	82.0648	58.5725	3.6	3.7	16.1933	-15.7079	0.068475	0.055539
16	5	D	Tone	1	81.1074	57.6157	3.22	3.16	17.8062	-18.0896	0.060408	0.101308
16	5	D	Musical	1	80.7857	57.8147	3.08	4	18.4454	-14.2175	0.06877	0.071307
17	1	U	Musical	1	71.2524	46.1256	1.82	2.06	30.9235	-26.9567	0.14498	0.191924
17	1	U	Tone	1	67.2123	55.194	1.5	4.02	34.2211	-12.8436	0.118131	0.248796
17	1	D	Tone	1	63.8209	48.1461	2.02	3.06	23.744	-15.6638	0.095826	0.095891
17	1	U	Tone	2	94.7325	56.1575	1.82	1.8	43.3227	-44.2142	0.149989	0.156763
17	1	D	Musical	2	99.2112	56.7342	1.76	2.94	47.5001	-28.3156	0.172669	0.159478
17	1	D	Tone	2	96.0971	56.0815	1.52	1.96	53.0501	-40.9213	0.148373	0.178479
17	2	D	Tone	2	100.439	60.0727	1.68	2.42	50.3532	-34.9699	0.193242	0.107291
17	1	D	Musical	1	75.3653	48.4537	1.7	1.92	35.172	-31.0285	0.150225	0.12771
17	1	U	Musical	2	100.614	62.2008	1.84	2.3	46.1448	-36.8277	0.212498	0.200758
17	2	D	Musical	2	100.087	59.2075	1.68	2.46	50.2388	-34.3013	0.212633	0.211692
17	2	D	Tone	1	73.1881	45.6169	1.64	2.12	35.2813	-27.0229	0.136076	0.089284
17	2	U	Tone	2	97.212	59.7649	1.66	2.38	48.9725	-34.2396	0.186542	0.152068
17	3	D	Tone	2	95.6546	57.4679	1.72	1.62	46.504	-49.3434	0.241891	0.21031
17	4	D	Tone	2	98.0988	57.409	1.52	1.9	54.055	-43.2444	0.207089	0.180308
17	2	U	Musical	1	73.9004	44.4956	1.38	1.52	42.3496	-38.4137	0.17993	0.371209
17	2	U	Musical	2	105.012	61.2303	1.62	2.2	55.1401	-40.7695	0.232985	0.156328
17	3	U	Musical	2	104.457	61.1424	1.86	2.02	47.5674	-43.9352	0.223471	0.202863
17	2	U	Tone	1	66.351	43.1216	1.46	1.54	34.8497	-33.2403	0.1566	0.126215
17	3	D	Tone	1	67.1618	41.4774	1.5	1.64	34.2769	-31.3199	0.20805	0.215163
17	4	U	Musical	2	98.4585	57.3363	1.8	2.34	45.8778	-35.2915	0.225641	0.156986
17	3	U	Musical	1	66.3953	41.4072	1.62	2.02	31.1931	-24.9838	0.162752	0.101725
17	4	D	Tone	1	69.7317	44.4341	1.56	2.02	34.718	-26.6963	0.187706	0.192571
17	5	D	Tone	1	70.5696	44.1334	1.46	2.08	37.6995	-26.3188	0.187392	0.097998
17	3	U	Tone	2	98.1429	59.5461	1.88	2.26	43.9351	-36.3571	0.185488	0.181924
17	3	D	Musical	2	103.519	60.7337	2	1.98	44.0692	-44.2164	0.20165	0.154209
17	2	D	Musical	1	71.4341	44.2263	1.34	1.74	41.6659	-31.9832	0.113451	0.145728
17	3	D	Musical	1	72.5605	44.8855	1.5	1.58	38.0171	-35.9503	0.192677	0.138282
17	4	U	Tone	2	102.59	60.1385	1.92	2.32	45.1209	-37.3745	0.205652	0.166799
17	3	U	Tone	1	72.8336	46.9175	1.68	1.82	34.0091	-31.6357	0.156273	0.111975
17	4	U	Tone	1	74.2171	47.9088	1.86	1.8	31.4007	-32.5514	0.234864	0.148987
17	4	D	Musical	1	64.758	44.0543	1.66	1.94	29.4578	-25.3486	0.137954	0.238599
17	4	U	Musical	1	67.3118	46.8595	2.04	2.08	25.1944	-24.6791	0.128767	0.297586
17	4	D	Musical	2	97.1149	62.4867	1.56	2.46	52.2662	-33.1296	0.204083	0.157973
17	5	U	Tone	2	96.8843	61.3263	1.68	2.8	48.2535	-29.1469	0.166699	0.16142
17	5	U	Tone	1	67.2123	55.194	1.5	4.02	34.2211	-12.8436	0.118131	0.248796
17	5	D	Musical	2	90.2623	58.1881	2	2.92	37.2691	-25.4958	0.144548	0.139281
17	5	D	Tone	2	96.5958	58.5269	2.04	3.52	39.6253	-22.9046	0.169144	0.131267
17	5	U	Musical	2	91.4304	60.4607	2.14	2.28	35.4541	-33.4148	0.195004	0.288173
17	5	U	Musical	1	71.3857	45.0389	1.5	2.52	37.1273	-22.0591	0.185731	0.101365
17	5	D	Musical	1	63.8765	42.0076	1.62	2.98	29.8368	-16.0663	0.124695	0.082273
18	1	U	Musical	2	109.047	69.7184	2.52	1.58	37.0945	-59.2879	0.276269	0.429587
18	1	U	Musical	1	75.7757	50.1982	1.94	1.82	31.0134	-33.2024	0.175827	0.216764
18	1	D	Tone	1	72.9566	48.5487	1.94	1.94	29.443	-29.5142	0.124077	0.150394
18	1	U	Tone	2	106.092	61.9753	2.36	1.88	38.3358	-48.0191	0.168651	0.174631
18	1	D	Musical	1	76.4852	51.4211	1.86	2.34	32.9247	-26.1935	0.137377	0.13672
18	1	D	Musical	2	111.048	69.1955	2.56	1.78	37.169	-53.4001	0.160513	0.181573
18	2	D	Musical	2	115.229	68.2466	2.5	2.18	39.9845	-45.625	0.17485	0.187205
18	2	D	Musical	1	80.2369	51.4788	2.3	2.16	28.0775	-29.7636	0.130192	0.112808
18	3	D	Musical	2	108.566	65.2394	2.54	2.04	36.4544	-45.4356	0.18715	0.163569
18	4	D	Musical	2	113.959	67.9525	1.96	2.38	50.0848	-41.2093	0.173478	0.23793
18	1	D	Tone	2	115.55	68.4309	2.56	1.98	38.96	-50.4075	0.200765	0.218596
18	1	U	Tone	1	79.934	50.9593	2.14	1.94	29.9665	-32.9849	0.160449	0.259871
18	2	U	Musical	1	80.9488	52.5572	1.74	2.72	37.3892	-23.9282	0.123188	0.118455
18	2	U	Tone	1	77.3718	49.5391	2.06	1.84	29.9628	-33.5645	0.143227	0.120241
18	3	D	Musical	1	74.5281	50.6662	2.3	2.04	25.4536	-28.7283	0.116008	0.148941
18	2	U	Musical	2	115.753	70.947	2.86	1.98	34.8944	-50.5308	0.153754	0.163507
18	2	D	Tone	1	81.6947	53.3695	2.12	2.22	31.115	-29.6835	0.124108	0.123051
18	5	D	Musical	2	115.909	74.6641	1.9	2.9	52.7591	-34.5379	0.145423	0.193398
18	2	D	Tone	2	118.857	76.0267	2.12	2.64	48.6544	-39.0205	0.194683	0.20497
18	3	U	Musical	2	117.969	73.515	2.62	2.08	38.9627	-49.029	0.215748	0.157088
18	3	D	Tone	2	109.262	67.7309	1.92	2.9	48.7217	-32.1817	0.198778	0.170649
18	3	U	Musical	1	77.7447	53.6877	2.44	2.1	25.5232	-29.5039	0.154511	0.145577
18	3	D	Tone	1	76.2565	50.8752	2.42	1.84	25.0967	-32.9166	0.13843	0.194176
18	2	U	Tone	2	120.179	74.1439	2.52	2.02	41.4958	-52.673	0.212151	0.171894
18	3	U	Tone	2	121.173	75.8332	2.1	2.6	50.1625	-40.6716	0.18339	0.244107
18	3	U	Tone	1	75.3331	50.6138	1.82	2.42	32.7532	-24.6729	0.158258	0.097118
18	4	U	Musical	2	118.915	75.55	1.78	3.12	57.9277	-32.9883	0.164759	0.222441
18	5	U	Musical	2	113.192	71.5391	2	2.48	48.9115	-39.5027	0.159498	0.31942
18	4	U	Tone	1	79.0944	52.8618	2.24	2	28.1939	-31.703	0.162216	0.140633
18	5	U	Tone	1	80.5035	52.2707	2.16	2.14	29.8788	-30.3166	0.145265	0.129979
18	4	D	Tone	1	75.0896	49.2649	1.92	1.92	30.9919	-30.9347	0.131558	0.246378
18	4	D	Tone	2	120.126	75.0768	2.82	1.82	37.0023	-57.4779	0.176242	0.201826
18	4	U	Tone	2	115.292	72.5579	2	2.64	49.9155	-37.6374	0.2321	0.155763
18	5	D	Tone	1	78.5007	52.6911	2.22	1.84	28.2722	-34.2348	0.171008	0.142052
18	4	U	Musical	1	67.739	47.3593	2.74	2.04	18.9418	-25.5021	0.084998	0.116454
18	5	D	Tone	2	113.98	75.6666	2.22	2.78	44.1596	-35.3227	0.203646	0.37788
18	4	D	Musical	1	81.3179	52.8872	1.92	2.32	34.16	-28.2317	0.135948	0.127794
18	5	U	Musical	1	70.9269	50.0151	2.98	1.98	18.5724	-27.8738	0.164513	0.10435
18	5	U	Tone	2	117.743	77.086	2.14	3.06	47.6781	-33.2711	0.173528	0.206899
18	5	D	Musical	1	74.8077	53.0403	3.02	1.96	19.584	-30.2963	0.128282	0.115091
19	1	U	Tone	2	116.797	70.3682	1.98	2.4	50.7405	-41.6315	0.202477	0.100049
19	2	U	Tone	2	123.323	68.9557	1.98	2.84	53.84	-37.5216	0.213194	0.191367
19	1	D	Tone	1	89.1715	55.6478	1.86	2.22	39.1163	-32.7487	0.093348	0.077337
19	1	D	Musical	2	117.68	73.1779	2.24	2.56	44.987	-39.3736	0.176854	0.10663
19	2	D	Tone	1	87.535	53.9533	1.66	2.08	42.7002	-33.9158	0.124662	0.082913
19	1	U	Tone	1	89.8618	54.4058	1.78	2.46	41.1024	-29.6469	0.110871	0.087393
19	1	U	Musical	2	117.248	68.151	2.26	2.84	44.4336	-35.3537	0.133921	0.079597
19	1	D	Musical	1	87.6392	54.359	1.8	2.38	39.4645	-29.7829	0.137243	0.068294
19	1	U	Musical	1	85.6119	54.1451	1.8	2.12	38.3806	-32.4273	0.123667	0.075163
19	2	D	Musical	2	121.256	71.4699	2.28	2.74	45.9567	-38.0831	0.167102	0.119522
19	1	D	Tone	2	124.857	69.5333	2.4	2.64	45.0453	-40.8853	0.152861	0.079824
19	3	D	Tone	1	90.4067	55.7814	1.84	1.92	39.9492	-38.3682	0.126625	0.094462
19	2	D	Musical	1	88.5324	52.4283	1.72	2.68	41.9519	-26.8408	0.119817	0.066578
19	2	U	Tone	1	85.4558	50.6564	1.7	2.72	40.3882	-25.2892	0.114622	0.048605
19	3	U	Tone	1	86.7347	46.003	1.82	3.46	38.3702	-20.1929	0.118293	0.080308
19	2	U	Musical	1	83.7528	51.7937	1.8	2.56	37.3777	-26.1068	0.125811	0.050741
19	2	D	Tone	2	117.342	68.7293	2.2	2.72	45.6601	-37.0132	0.153529	0.099938
19	4	U	Tone	1	83.903	50.0346	1.68	2.48	39.8937	-27.0442	0.138985	0.060468
19	3	U	Tone	2	117.234	64.2886	2.3	3.16	43.834	-31.7544	0.149292	0.101011
19	3	D	Musical	1	88.2458	52.7721	1.8	2.42	39.616	-29.4653	0.134884	0.098562
19	2	U	Musical	2	120.642	66.9789	2.3	2.6	45.0779	-39.9043	0.156561	0.119285
19	3	D	Musical	2	122.157	67.9813	2.1	3.08	50.0921	-34.2691	0.200971	0.099061
19	3	D	Tone	2	121.822	67.3959	2.2	2.98	47.7209	-35.2244	0.274653	0.189492
19	3	U	Musical	1	92.0197	52.5299	2.14	3.14	35.1776	-23.8968	0.096549	0.080896
19	4	D	Musical	2	124.138	63.452	3.14	3	34.1229	-35.8431	0.162356	0.090931
19	4	D	Tone	1	92.6893	55.4232	2.02	2.46	37.6743	-30.8231	0.121461	0.074289
19	4	D	Tone	2	123.751	66.7819	2.56	2.88	41.7186	-37.082	0.114142	0.122153
19	4	U	Tone	2	122.681	67.8006	2	2.76	53.1641	-38.3386	0.230908	0.083153
19	3	U	Musical	2	122.817	70.7113	2.06	2.74	51.6279	-38.7524	0.19527	0.10192
19	4	U	Musical	1	94.8053	57.532	1.82	2.3	42.759	-33.9907	0.15712	0.099999
19	4	U	Musical	2	123.335	72.0783	2.52	2.42	42.2788	-44.0502	0.221257	0.10053
19	5	U	Musical	1	92.4713	54.4331	1.78	2.46	42.6663	-30.7281	0.135035	0.099669
19	5	D	Musical	2	127.506	68.4717	2.66	2.74	41.553	-40.3726	0.169047	0.099591
19	5	U	Musical	2	120.817	65.9699	2.3	2.7	45.1984	-38.5639	0.234326	0.153238
19	5	U	Tone	2	124.292	68.3453	2.16	2.86	49.8256	-37.5538	0.167122	0.096197
19	5	D	Tone	1	93.8726	55.8099	2.02	2.56	38.1928	-30.0464	0.134635	0.088073
19	5	D	Tone	2	123.362	68.3505	2.18	3.22	48.8281	-33.2183	0.191135	0.102845
19	4	D	Musical	1	93.25	51.694	2.1	2.82	36.3592	-27.0633	0.116491	0.099422
19	5	D	Musical	1	91.1356	51.7929	2.26	2.44	32.8199	-30.4634	0.107801	0.082507
19	5	U	Tone	1	95.646	54.3742	2.02	2.86	38.9926	-27.5561	0.141432	0.081973
20	1	D	Tone	1	80.015	48.5815	1.36	1.44	44.1994	-41.8235	0.185617	0.230959
20	1	U	Tone	1	75.2791	46.384	1.36	1.46	40.9839	-37.9066	0.203367	0.201402
20	1	D	Musical	2	113.592	61.008	1.66	1.94	56.7159	-48.2956	0.252068	0.227588
20	1	U	Tone	2	115.331	61.7746	1.8	1.72	53.1747	-55.539	0.306231	0.273644
20	2	U	Tone	1	77.3173	47.4748	1.4	1.82	41.004	-31.5936	0.150539	0.176942
20	1	D	Tone	2	115.343	60.8738	1.7	1.9	56.3636	-50.3421	0.319785	0.291199
20	2	D	Tone	1	78.3235	46.5662	1.44	1.52	40.7079	-38.4989	0.198966	0.221558
20	3	U	Tone	1	73.8031	45.066	1.44	1.58	37.3803	-34.1305	0.190293	0.157895
20	2	D	Musical	2	110.083	62.6975	1.48	1.66	61.0917	-54.4332	0.304977	0.340008
20	2	U	Tone	2	115.234	64.8814	1.66	1.8	57.5804	-53.0964	0.304198	0.322378
20	3	U	Tone	2	115.875	62.6308	1.96	1.74	49.1949	-55.1191	0.258639	0.310249
20	1	D	Musical	1	73.4239	45.3036	1.42	1.46	38.1165	-36.8114	0.191643	0.178065
20	4	U	Tone	2	101.122	56.3118	1.72	1.72	47.5361	-47.1674	0.192241	0.198312
20	3	D	Musical	2	112.117	60.5517	1.54	1.74	60.2239	-52.9576	0.298878	0.246995
20	2	D	Musical	1	71.5521	43.4388	1.36	1.5	38.2124	-34.6255	0.191389	0.175226
20	3	D	Musical	1	78.2545	46.9172	1.4	1.46	41.687	-40.3003	0.212836	0.207662
20	4	D	Musical	2	117.886	62.083	1.66	1.84	59.4916	-53.319	0.296136	0.234689
20	1	U	Musical	1	71.1261	43.8801	1.4	1.34	36.55	-38.2804	0.188247	0.241497
20	1	U	Musical	2	115.551	60.5003	1.46	1.68	65.8004	-57.1228	0.275438	0.212799
20	2	U	Musical	1	68.8097	43.5688	1.32	1.48	37.0288	-33.1178	0.176844	0.182971
20	2	D	Tone	2	114.986	59.8849	1.5	1.84	63.6064	-51.6949	0.27615	0.237438
20	3	D	Tone	2	114.749	57.6495	1.5	1.94	63.5978	-48.906	0.314264	0.235357
20	3	D	Tone	1	84.0066	44.9791	1.54	2.42	41.6769	-27.5322	0.231737	0.180378
20	4	D	Tone	2	113.673	58.828	1.54	1.74	60.9198	-53.8539	0.315801	0.293489
20	5	D	Tone	2	113.258	55.6742	1.56	2	60.201	-46.6487	0.309132	0.270959
20	2	U	Musical	2	110.149	58.683	1.72	1.82	52.7046	-49.5728	0.258837	0.285396
20	4	D	Musical	1	72.4966	42.9944	1.44	1.6	36.6754	-32.8152	0.201467	0.200744
20	3	U	Musical	1	67.6716	42.0978	1.32	1.46	36.4695	-33.077	0.229359	0.207175
20	3	U	Musical	2	96.3786	52.8699	1.62	1.74	47.2649	-44.0133	0.209431	0.244169
20	4	D	Tone	1	74.8414	45.42	1.42	1.6	38.7809	-34.3674	0.163379	0.159371
20	5	D	Musical	1	74.4239	45.7278	1.46	1.7	37.2961	-32.0166	0.179568	0.133879
20	4	U	Tone	1	69.8799	44.0618	1.36	1.58	36.7786	-31.6985	0.176887	0.149944
20	4	U	Musical	1	76.4226	47.1475	1.42	1.54	39.8279	-36.6642	0.202488	0.18249
20	4	U	Musical	2	105.51	59.1559	1.6	1.84	53.4517	-57.3424	0.241987	0.202165
20	5	U	Musical	1	67.7933	43.0942	1.46	1.42	33.0396	-33.7099	0.189177	0.156148
20	5	D	Tone	1	70.7848	44.3792	1.4	1.34	36.6351	-37.9044	0.163494	0.156629
20	5	U	Tone	2	109.167	57.4884	1.62	1.9	55.2286	-46.9571	0.229288	0.237837
20	5	U	Tone	1	64.7103	41.436	1.3	1.68	34.5022	-26.6802	0.205085	0.204703
20	5	D	Musical	2	114.06	61.2732	1.68	2.06	56.1674	-45.6919	0.278263	0.24109
20	5	U	Musical	2	112.504	60.3158	1.68	2.08	55.4632	-44.5315	0.232067	0.247947
21	1	U	Tone	2	121.449	72.2359	2.3	2.04	43.3593	-48.7756	0.195985	0.188336
21	1	U	Musical	2	70.1151	36.0446	1.7	4.72	28.3837	-10.3084	0.146431	0.06222
21	1	U	Musical	1	121.973	70.1801	2.3	2.36	43.4837	-42.374	0.196734	0.168499
21	1	D	Tone	2	116.681	68.7741	2.16	2.22	43.9944	-42.6981	0.183478	0.193067
21	2	U	Tone	2	74.0969	47.225	1.56	1.98	33.4449	-26.3665	0.135445	0.118805
21	1	U	Tone	1	118.892	72.8284	2.44	2.3	39.843	-42.1758	0.155797	0.183593
21	1	D	Musical	2	70.4299	45.7861	1.72	1.96	28.1709	-24.789	0.125221	0.071686
21	1	D	Musical	1	119.379	70.638	2.2	2.12	44.3492	-46.0173	0.136119	0.214467
21	2	D	Tone	2	73.2822	45.8496	1.76	2.5	29.3313	-20.7376	0.112452	0.076283
21	2	D	Musical	1	121.488	66.2783	1.98	2.46	50.2952	-40.4764	0.133333	0.173259
21	2	D	Musical	2	68.7859	44.1435	1.62	2.18	28.9541	-21.464	0.116805	0.085234
21	2	U	Tone	1	117.435	70.6515	1.72	2.32	55.5855	-41.225	0.191206	0.170785
21	3	D	Musical	2	122.056	73.383	2.26	1.98	44.5245	-50.5614	0.155666	0.205365
21	2	U	Musical	2	120.285	71.4044	1.76	2.46	55.9208	-39.9919	0.169137	0.1336
21	3	U	Tone	1	74.2125	47.7791	1.66	2.06	31.4866	-25.358	0.137755	0.079443
21	2	U	Musical	1	74.9212	46.7531	1.82	2.08	29.226	-25.443	0.128847	0.120416
21	1	D	Tone	1	73.3784	47.4461	1.72	1.66	30.0388	-30.9876	0.122476	0.105954
21	3	D	Musical	1	69.4454	45.5712	1.5	1.88	31.8196	-25.2722	0.112825	0.085688
21	4	D	Musical	1	66.1432	43.3872	1.6	2.02	27.6887	-21.877	0.134098	0.068726
21	2	D	Tone	1	65.4994	42.8795	1.56	2.2	28.2768	-19.7867	0.135373	0.102071
21	3	D	Tone	2	121.583	74.7933	2.12	1.98	46.9758	-50.496	0.17219	0.22116
21	3	U	Musical	2	121.67	69.1151	1.8	2.22	55.6935	-44.916	0.184022	0.234579
21	3	D	Tone	1	71.0177	45.8355	1.6	2.02	30.8796	-24.2784	0.095409	0.080499
21	3	U	Musical	1	73.96	47.5085	1.56	1.86	33.5731	-27.955	0.127742	0.100741
21	4	U	Musical	2	119.69	66.6751	1.84	2.5	53.2091	-39.0958	0.179249	0.202209
21	4	U	Tone	1	75.5609	47.9773	1.46	1.9	36.9382	-28.2092	0.109859	0.086185
21	3	U	Tone	2	125.443	69.4399	1.8	2.1	57.6702	-49.2838	0.166944	0.18577
21	4	U	Tone	2	128.313	69.2477	1.7	1.94	62.5955	-54.8918	0.195428	0.245528
21	4	D	Tone	1	75.1549	49.2751	1.7	1.9	31.3029	-28.02	0.088881	0.1022
21	4	D	Tone	2	119.617	74.632	2.18	2.12	44.8372	-46.224	0.177384	0.224475
21	5	U	Musical	2	118.87	75.323	2.24	3.24	43.4881	-29.9114	0.180425	0.31321
21	5	D	Tone	2	119.917	72.7679	1.9	2.78	51.6591	-35.2365	0.178774	0.133804
21	5	D	Tone	1	82.1475	54.6347	1.74	1.58	34.9215	-38.2445	0.12291	0.146116
21	4	U	Musical	1	73.1334	49.1583	1.6	2	32.431	-25.6051	0.124672	0.078629
21	4	D	Musical	2	122.055	73.3869	1.98	1.86	50.6586	-53.8009	0.162123	0.237939
21	5	D	Musical	2	124.061	70.4518	1.84	2.2	55.7255	-46.4319	0.2024	0.168624
21	5	U	Tone	1	74.338	47.974	1.64	1.92	32.0532	-27.2765	0.102693	0.099934
21	5	D	Musical	1	74.9266	48.5016	1.52	1.76	35.1228	-30.0934	0.131966	0.102055
21	5	U	Tone	2	120.886	74.2753	1.92	2.3	51.9303	-43.0524	0.17103	0.189235
21	5	U	Musical	1	78.0478	50.7236	1.42	1.68	39.7041	-33.5317	0.147775	0.119458
22	1	D	Tone	2	104.983	62.9364	1.78	2.18	51.2839	-41.9169	0.285334	0.172191
22	1	D	Tone	1	82.3083	51.1475	2.04	1.46	33.7092	-46.9565	0.11198	0.191913
22	1	U	Tone	2	100.791	62.2884	2.36	1.84	36.8656	-47.1821	0.109668	0.15181
22	1	D	Musical	2	102.961	61.7604	2.12	2.02	42.0225	-44.1036	0.133403	0.295308
22	1	U	Musical	2	104.383	60.7954	1.78	1.7	50.8194	-54.4459	0.159656	0.426349
22	1	U	Musical	1	70.2771	45.7037	1.84	1.38	30.6648	-40.8433	0.124016	0.199987
22	2	D	Tone	1	64.9329	42.5074	1.88	1.7	27.2338	-30.0058	0.099325	0.125842
22	2	D	Tone	2	105.844	63.072	1.96	1.98	47.0102	-46.5067	0.193388	0.198294
22	2	U	Musical	1	75.803	53.9772	1.96	2.6	31.6557	-23.8935	0.097234	0.143982
22	3	D	Tone	1	69.3668	46.6243	1.92	2.1	29.0746	-26.4748	0.105391	0.122005
22	1	U	Tone	1	64.9329	42.5074	1.88	1.7	27.2338	-30.0058	0.099325	0.125842
22	2	U	Musical	2	98.9303	63.8123	2.06	2.62	41.3628	-32.4534	0.091405	0.106488
22	2	D	Musical	2	102.984	60.7027	2.18	1.7	40.8763	-52.6454	0.114624	0.375337
22	4	D	Tone	1	65.7472	44.1646	1.76	1.72	29.5703	-30.1302	0.12536	0.137686
22	3	D	Musical	2	104.315	64.0326	1.96	2.36	46.1647	-38.3034	0.11002	0.120285
22	2	U	Tone	1	67.1945	48.894	1.9	1.06	28.1586	-55.2507	0.089182	0.079324
22	1	D	Musical	1	69.2639	43.9907	2.1	2.16	26.5714	-25.622	0.086327	0.078736
22	3	U	Musical	1	71.3169	45.3066	1.68	1.72	34.2011	-33.5518	0.14453	0.129394
22	2	U	Tone	2	99.5026	59.1199	2.06	1.74	41.5917	-49.1648	0.124259	0.155508
22	3	D	Tone	2	102.359	61.1906	1.84	2.34	48.1227	-37.8293	0.142993	0.189491
22	3	U	Musical	2	104.517	60.4489	1.78	1.84	51.3369	-49.2153	0.140508	0.130174
22	3	U	Tone	1	75.1933	45.3944	1.58	1.64	38.9626	-37.43	0.150804	0.271254
22	2	D	Musical	1	70.2475	43.9802	1.9	2.1	29.6662	-26.7883	0.073995	0.134565
22	4	U	Tone	1	75.7203	43.4614	2.04	2.18	30.5276	-28.3167	0.119311	0.089043
22	3	D	Musical	1	72.6488	40.7143	1.94	2.62	30.3093	-22.4641	0.124829	0.163615
22	4	D	Tone	2	97.8152	52.589	2.44	2.22	34.3544	-37.7867	0.112341	0.105017
22	4	D	Musical	1	67.4754	46.7112	2.76	2.22	19.4105	-24.1386	0.095357	0.120227
22	4	D	Musical	2	106.145	58.1229	1.96	2.16	47.0258	-42.7662	0.149828	0.107807
22	3	U	Tone	2	106.778	60.2952	1.66	2.14	56.0087	-43.4982	0.148405	0.113738
22	5	D	Musical	2	108.083	60.9395	2.04	1.88	46.207	-50.0615	0.136488	0.127902
22	4	U	Musical	2	108.294	59.7091	2	2.3	47.3023	-41.116	0.12227	0.087205
22	5	U	Musical	2	112.742	61.4386	1.82	2.58	54.4771	-38.3043	0.165058	0.128983
22	4	U	Musical	1	62.7249	40.6567	1.94	1.88	25.2618	-26.0631	0.082497	0.090922
22	4	D	Musical	1	70.0278	43.3106	1.78	1.88	31.5666	-30.0023	0.087616	0.090843
22	4	U	Tone	2	105.581	62.8104	2.02	2.34	45.5733	-39.2255	0.160482	0.120405
22	5	D	Tone	2	103.4	57.2376	1.98	2.5	45.1901	-35.7661	0.138619	0.09354
22	5	U	Tone	1	78.4588	50.8882	1.98	2.18	32.6186	-29.6108	0.101143	0.101222
22	5	U	Musical	1	62.6489	40.2145	2	2.82	24.5398	-17.4014	0.086749	0.066897
22	5	D	Tone	1	70.418	42.8332	2.04	2.16	27.7027	-26.1608	0.084804	0.108388
22	5	U	Tone	2	105.491	60.9405	2.04	2.2	44.874	-41.6328	0.111045	0.135699
23	1	D	Tone	2	116.499	76.695	3.32	2.28	30.067	-46.2763	0.113431	0.126473
23	2	D	Tone	2	125.187	75.9963	3.14	2.44	34.6413	-44.3696	0.141623	0.158025
23	1	D	Tone	1	86.9938	57.2736	2.58	2.36	27.161	-29.7821	0.099057	0.128732
23	2	D	Tone	1	86.5936	57.7348	2.8	2.44	24.962	-28.543	0.107526	0.138633
23	1	U	Tone	1	74.9445	52.3154	2.62	2	22.2527	-29.1571	0.108461	0.142695
23	3	D	Tone	2	117.822	72.7284	2.76	2.92	36.6308	-34.6153	0.128465	0.164446
23	3	D	Tone	1	82.3739	52.4626	2.38	2.42	27.5262	-27.0347	0.121889	0.12716
23	1	U	Musical	1	80.6493	54.5265	2.78	2.4	23.0056	-26.677	0.112417	0.123007
23	1	U	Tone	2	116.557	71.8863	3.04	2.54	32.7662	-39.2743	0.143143	0.175659
23	1	D	Musical	2	117.659	75.5454	3.36	2.54	30.0345	-39.7368	0.116451	0.187778
23	1	D	Musical	1	86.2221	57.0284	2.7	2.34	25.7942	-29.6797	0.07729	0.119213
23	2	D	Musical	2	120.163	72.7351	3.42	2.82	30.2886	-36.6205	0.157242	0.124115
23	2	U	Tone	2	118.851	75.6551	3.36	2.44	30.4477	-41.8035	0.174133	0.219507
23	2	U	Musical	1	84.3849	57.1959	2.98	2.28	22.6475	-29.5676	0.097442	0.11365
23	4	D	Tone	2	117.955	75.3088	3.94	2.8	25.6899	-36.0903	0.148222	0.180955
23	1	U	Musical	2	123.119	79.457	3.64	2.82	29.1884	-37.766	0.178171	0.115804
23	3	U	Musical	1	84.7078	60.9712	3.56	1.8	19.1087	-37.6375	0.10659	0.18178
23	3	U	Tone	2	121.404	79.1917	3.54	2.32	29.6085	-45.0421	0.101975	0.171741
23	2	D	Musical	1	82.4318	57.4675	2.58	2.6	25.4276	-25.2147	0.134924	0.149571
23	2	U	Tone	1	78.6744	47.9754	2.66	3	23.2446	-21.3282	0.078253	0.135589
23	4	U	Musical	1	78.1298	50.3259	2.18	2.6	28.1442	-23.5385	0.111351	0.085884
23	3	D	Musical	1	74.6932	49.7991	2.62	2.44	22.0691	-23.6589	0.074876	0.10242
23	4	D	Tone	1	75.3861	52.0626	3.1	2.16	18.9055	-27.0579	0.073738	0.08803
23	4	U	Tone	2	121.286	75.9172	3.42	2.88	30.5612	-36.2285	0.138877	0.119874
23	3	U	Tone	1	78.2541	54.6372	3	2.36	20.5236	-26.0172	0.082698	0.075405
23	5	D	Tone	1	75.2436	52.0362	2.76	2.3	21.2068	-25.3588	0.054859	0.073161
23	2	U	Musical	2	115.346	72.4028	3.46	2.96	28.453	-33.2575	0.084658	0.115135
23	4	U	Tone	1	78.3756	52.9438	2.68	2.42	23.0132	-25.3771	0.068672	0.108186
23	4	D	Musical	1	76.0282	52.6942	2.48	2.64	23.9087	-22.4627	0.04753	0.082239
23	5	D	Musical	1	73.2483	52.4752	3.3	2.06	17.1282	-27.4465	0.058074	0.136875
23	3	D	Musical	2	123.851	77.5338	4.26	2.4	25.1292	-44.645	0.227257	0.195065
23	5	D	Tone	2	121.913	81.9531	4.3	2.54	24.516	-41.3083	0.117319	0.183355
23	4	D	Musical	2	125.522	76.7429	4.14	3.12	26.3173	-34.7858	0.089596	0.154664
23	5	U	Musical	1	78.2475	51.3421	2.8	2.7	21.8903	-22.7131	0.072309	0.070093
23	3	U	Musical	2	119.509	79.8067	4.3	2.92	23.9002	-35.1112	0.08528	0.152799
23	5	D	Musical	2	128.328	67.9789	4.72	5.48	23.6105	-20.3172	0.111002	0.157918
23	5	U	Tone	1	81.6798	45.5031	3.88	0.12	16.6708	-572.437	0.111829	0.01127
23	4	U	Musical	2	123.059	77.4121	3.42	2.28	31.1241	-46.5592	0.116614	0.183924
23	5	U	Tone	2	123.159	80.1861	3.78	2.24	28.1074	-47.479	0.141059	0.253453
23	5	U	Musical	2	123.788	80.2413	3.44	2.22	31.0877	-48.133	0.161045	0.24561
24	1	D	Tone	1	97.8502	79.8531	1.56	2.9	38.4221	-20.7239	0.176798	0.231062
24	1	U	Tone	2	124.307	89.3608	1.44	2.32	59.9472	-37.2326	0.297189	0.194212
24	1	D	Musical	1	98.1105	78.6236	1.82	2.68	33.2639	-22.4534	0.175562	0.18085
24	1	D	Tone	2	122.403	83.8855	1.48	1.98	57.1765	-42.8709	0.228255	0.287899
24	2	D	Tone	1	98.9404	72.1775	1.54	1.8	39.8927	-34.0229	0.206947	0.142577
24	2	U	Tone	2	124.593	88.8006	1.48	2.46	58.698	-35.2046	0.211123	0.264737
24	3	U	Tone	2	124.159	85.9266	1.5	2.04	57.7417	-42.3004	0.234046	0.290283
24	1	U	Musical	2	124.533	91.5209	1.48	2.94	58.7133	-29.5156	0.186373	0.143749
24	3	D	Tone	1	97.4524	76.5373	1.52	1.94	39.2398	-30.8231	0.189518	0.22012
24	1	D	Musical	2	127.69	93.0137	1.48	2.8	60.8563	-32.1071	0.237675	0.147157
24	4	D	Tone	1	100.833	78.1646	1.64	2.06	38.7216	-30.5167	0.182304	0.228641
24	2	D	Musical	1	97.6779	77.6929	1.28	2.42	46.6525	-24.8521	0.176672	0.184986
24	5	D	Tone	1	99.9742	78.1481	1.52	1.9	41.1189	-33.0054	0.228466	0.240235
24	2	D	Musical	2	122.032	89.7455	1.72	2.7	49.1834	-31.2176	0.226882	0.211659
24	2	D	Tone	2	127.576	87.0107	1.46	2.36	61.6765	-38.1098	0.276442	0.285727
24	1	U	Tone	1	100.993	74.8789	1.76	1.82	35.9995	-34.9135	0.193795	0.191523
24	2	U	Tone	1	93.5931	72.151	1.74	1.78	32.1614	-31.3142	0.165961	0.153815
24	1	U	Musical	1	98.5136	76.3357	1.76	2.38	34.3872	-25.6901	0.176545	0.191945
24	4	U	Tone	2	124.231	84.9972	1.56	2.16	55.6393	-39.9394	0.263828	0.179663
24	3	U	Tone	1	100.146	75.9746	1.86	1.98	33.7459	-31.4601	0.261036	0.19956
24	3	D	Musical	2	126.825	91.015	1.7	3.08	52.4335	-28.8641	0.196216	0.168046
24	2	U	Musical	2	125.379	88.7932	1.54	3.78	57.0718	-23.1837	0.317384	0.086193
24	3	D	Musical	1	99.7707	81.4566	1.66	3.36	37.3958	-18.4494	0.212977	0.196842
24	4	D	Musical	2	117.9	89.8349	1.52	3.08	52.8959	-25.9642	0.149545	0.178442
24	2	U	Musical	1	97.8751	76.9224	1.92	2.62	31.4193	-23.0061	0.14031	0.15363
24	4	U	Tone	1	95.0074	74.8254	1.68	2.98	34.4149	-19.1459	0.169717	0.091997
24	5	U	Tone	1	99.9713	79.3781	1.84	2.28	33.8875	-27.4044	0.149774	0.208185
24	3	U	Musical	2	125.193	92.3576	1.58	3.1	55.5634	-28.1693	0.199988	0.152695
24	5	U	Tone	2	123.044	92.4598	1.76	3.08	48.8032	-27.628	0.108944	0.194918
24	3	D	Tone	2	121.25	94.0555	1.98	4	42.1532	-20.8752	0.214008	0.228245
24	3	U	Musical	1	93.0149	78.4828	1.58	4.6	34.9006	-11.981	0.158383	0.11937
24	5	D	Musical	2	123.811	94.8476	1.94	3.12	44.3172	-27.5339	0.185515	0.25778
24	4	D	Tone	2	133.25	92.0149	1.52	2.98	62.8277	-31.9822	0.265704	0.23439
24	4	U	Musical	1	98.3893	81.2853	1.96	3.44	31.0979	-17.5692	0.150761	0.190948
24	4	U	Musical	2	125.633	89.3524	1.8	2.86	48.8928	-30.6721	0.165668	0.179476
24	5	D	Tone	2	121.311	93.0245	1.56	3.82	53.4106	-21.8107	0.308126	0.238404
24	4	D	Musical	1	95.6433	77.8456	1.74	2.96	33.137	-19.4872	0.209078	0.116562
24	5	D	Musical	1	101.279	78.7069	1.48	3.2	42.8791	-19.9449	0.178297	0.164313
24	5	U	Musical	1	101.146	79.6696	1.54	2.46	41.0497	-25.884	0.131684	0.147605
24	5	U	Musical	2	122.683	87.0993	1.5	3.96	56.6874	-21.3983	0.228877	0.183089
25	1	D	Musical	2	125.953	79.7367	2.02	2.46	51.6855	-42.303	0.213071	0.28172
25	1	D	Tone	1	84.0996	55.6449	1.9	2.14	32.9407	-29.0747	0.09803	0.090272
25	2	D	Tone	1	86.4475	55.484	1.9	2.2	33.9326	-29.3193	0.131697	0.160552
25	1	U	Musical	1	81.4061	52.3382	1.56	1.94	38.1362	-30.6799	0.138907	0.098175
25	1	U	Tone	2	123.307	72.609	1.98	2.28	51.2148	-44.537	0.183618	0.208816
25	1	D	Musical	1	83.8624	57.0685	1.82	1.98	34.1078	-31.4154	0.135939	0.086115
25	1	U	Musical	2	115.845	71.8075	1.9	1.9	49.5118	-49.489	0.177936	0.17258
25	1	D	Tone	2	120.014	72.1452	1.88	1.98	52.3774	-49.6997	0.175823	0.206705
25	1	U	Tone	1	79.2124	51.113	1.54	1.98	37.5947	-28.9397	0.164852	0.096347
25	3	D	Tone	1	84.0128	52.8053	1.62	1.88	38.6147	-33.0067	0.171061	0.163315
25	2	D	Tone	2	114.6	68.3723	2.04	2.18	45.6318	-42.6177	0.138025	0.214626
25	3	D	Tone	2	120.414	71.9803	1.9	2.3	51.8195	-42.8301	0.203784	0.143448
25	4	D	Tone	1	83.577	49.4484	1.68	2.56	37.0628	-24.1793	0.12303	0.124037
25	2	D	Musical	2	122.512	69.9727	1.92	2.48	52.3657	-40.5723	0.205679	0.190172
25	2	U	Musical	1	81.5331	48.4462	1.6	2.5	37.4369	-23.861	0.149092	0.139445
25	3	D	Musical	2	120.631	71.9135	2.02	2.42	49.0345	-40.851	0.182832	0.182849
25	2	U	Tone	1	81.3501	52.5053	1.64	1.96	36.3053	-30.2814	0.160833	0.107722
25	3	U	Musical	1	82.1278	51.8839	1.72	2.26	35.1816	-26.7186	0.142962	0.114748
25	2	U	Tone	2	121.802	75.056	2.18	2.4	45.9232	-41.6002	0.133958	0.25452
25	4	D	Musical	2	124.807	74.6018	2.04	2.72	50.468	-37.8222	0.146815	0.186657
25	2	U	Musical	2	120.617	71.6635	1.84	2.56	53.6224	-38.5441	0.197108	0.171498
25	3	U	Musical	2	127.191	73.4553	2.1	2.14	50.1141	-49.1866	0.218146	0.165113
25	2	D	Musical	1	81.557	52.9188	1.78	2.24	33.5006	-26.5898	0.133813	0.087046
25	5	D	Tone	1	84.2187	52.4262	1.62	2.44	38.4616	-25.5018	0.170595	0.080814
25	3	D	Musical	1	85.3292	53.3512	1.72	2.22	37.0886	-28.6198	0.13532	0.138353
25	4	D	Tone	2	123.633	71.6773	1.96	2.58	52.1243	-40.179	0.251083	0.20213
25	4	U	Musical	1	83.2141	54.228	1.7	2.44	36.1141	-25.0931	0.154195	0.106438
25	3	U	Tone	1	83.0409	52.4214	1.7	2.12	35.9306	-28.8029	0.155811	0.165689
25	5	D	Musical	2	118.14	71.4157	1.92	2.42	50.1685	-39.7301	0.163371	0.186941
25	4	D	Musical	1	85.511	54.9346	1.7	1.86	37.6333	-34.243	0.146311	0.149774
25	3	U	Tone	2	118.172	72.2166	1.78	2.1	54.3487	-45.883	0.187688	0.223277
25	4	U	Tone	1	83.8856	53.5334	1.62	1.96	38.2853	-31.671	0.133926	0.161349
25	5	U	Tone	1	80.0219	50.6022	1.58	2.26	36.7307	-25.6735	0.16423	0.145068
25	4	U	Musical	2	116.813	71.4721	1.94	2.28	48.877	-41.6492	0.139407	0.207529
25	4	U	Tone	2	116.289	67.7181	1.84	2.32	51.5369	-40.6885	0.216072	0.150166
25	5	U	Musical	2	119.012	68.7237	1.84	2.34	52.7554	-41.4844	0.174471	0.268216
25	5	U	Tone	2	121.507	73.8333	1.86	2.56	53.6411	-38.9755	0.183229	0.141611
25	5	D	Tone	2	124.682	73.89	1.92	2.02	53.5348	-50.9928	0.212316	0.161895
25	5	U	Musical	1	84.3457	54.6409	1.54	2.1	40.6543	-29.7413	0.176977	0.119685
25	5	D	Musical	1	83.2253	52.383	1.82	2.18	33.8904	-28.1466	0.124523	0.117322
