# Supplementary material for: Effects of pitch and musical sounds on body-representations when moving with sound
Source: Sci Rep. 2022 Feb 17;12:2676. doi: 10.1038/s41598-022-06210-x (PMC8854572; doi:10.1038/s41598-022-06210-x)
Supplement: Supplementary file 4 — Supplementary Information 4. [file 41598_2022_6210_MOESM4_ESM.xls]

## Sheet: Study2
Dataset: Experiment 2 Survey
ID	Participant ID
Sound_condition	Condition name; Sound_timbre: Tone and Musical sound; Sound_direction: U=up and D=down
Task confidence	“How confident were you with this sound that your arm was in the <position>?” Ranging from 1: “not confident at all” to 7: “completely confident”.
Feelings about the body	“As I was doing the exercise, I felt...” then ranging from: 1 "Light" to 7 "Heavy" (Weight); 1 "Slow" to 7 "Quick" (Speed); 1 "Not tired" to 7 "Tired" (Tiredness)
Feelings about the movement	“As I was doing the exercise, I felt...” then ranging from: 1 “Not in control” to 7 “In control” (Control); 1 “Uncomfortable” to 7 “Comfortable” (Comfort); “With this sound the exercise was…” then ranged from: 1 “Easy” to 7 “Difficult” (Difficulty); “I felt" then ranging from 1 "Not capable" to 7 "Capable of performing the exercise” (Capability).
Motivation	"Listening to this sound" then ranging from 1 "Did not motivate" to 7 "Motivated me to do the exercise"
Agency	"I felt that the sound was" then ranged from 1 "Not produced by me" to 7 "Produced by me"
ID	Sound condition			Task confidence		Feelings about the body			Feelings about the movement				Motivation	Agency
Participant	Condition name	Sound Timbre	Sound direction	POSITION1	POSITION2	Weight	Speed	Tiredness	Control	Difficulty	Comfort	Capability	Motivation	Agency
		Tone or Musical sound	Up or Down	“not confident at all” to “completely confident”		"Light” to “Heavy”	“Slow” to “Quick”	“Not tired” to “Tired”	“Not in Control” to “In control”	“Easy” to “Difficult”	“Uncomfortable” to “Comfortable”	"Incapable to "Capable"	“Did not motivate” to “Motivated me"	“Not produced" to “produced by me”
1	Musical_down	2	2	5	7	1	7	6	1	1	7	7	7	7
2	Musical_down	2	2	6	6	5	6	4	5	4	5	6	5	6
3	Musical_down	2	2	5	6	2	7	7	2	1	7	7	7	7
4	Musical_down	2	2	6	5	4	5	4	2	3	4	5	2	2
5	Musical_down	2	2	3	3	4	3	4	4	4	2	4	4	2
6	Musical_down	2	2	6	4	4	7	4	4	2	5	7	6	7
7	Musical_down	2	2	4	6	4	5	6	3	3	3	5	3	6
8	Musical_down	2	2	6	5	5	4	3	5	5	4	4	2	2
9	Musical_down	2	2	4	6	5	4	4	5	3	4	5	4	1
10	Musical_down	2	2	6	6	5	5	3	6	5	5	3	3	2
11	Musical_down	2	2	5	6	2	6	3	4	2	7	7	6	7
12	Musical_down	2	2	5	6	4	7	5	4	3	4	7	3	3
13	Musical_down	2	2	7	7	5	7	3	5	3	5	6	3	7
14	Musical_down	2	2	6	6	5	6	3	4	2	5	5	5	7
15	Musical_down	2	2	6	6	4	5	4	4	3	4	5	4	5
16	Musical_down	2	2	7	6	4	6	5	3	3	2	3	1	1
17	Musical_down	2	2	6	6	5	6	5	3	2	6	7	6	6
18	Musical_down	2	2	7	7	2	7	6	1	2	4	7	4	1
19	Musical_down	2	2	6	5	4	4	5	3	3	5	5	5	5
20	Musical_down	2	2	5	6	5	5	3	4	5	3	4	3	6
21	Musical_down	2	2	6	6	5	6	3	4	2	6	6	5	6
22	Musical_down	2	2	6	4	7	1	5	5	5	3	4	3	5
23	Musical_down	2	2	6	6	5	3	3	3	4	4	6	4	3
24	Musical_down	2	2	7	6	4	2	5	2	5	3	3	5	1
25	Musical_down	2	2	7	7	2	6	6	2	2	6	6	6	6
1	Musical_up	2	1	6	6	2	6	6	2	1	6	7	7	7
2	Musical_up	2	1	6	6	4	6	5	5	3	6	6	6	6
3	Musical_up	2	1	6	6	4	7	6	1	1	7	7	7	7
4	Musical_up	2	1	6	6	2	6	6	2	1	6	6	5	6
6	Musical_up	2	1	5	5	4	3	2	6	6	4	3	4	6
7	Musical_up	2	1	6	6	4	7	6	4	1	5	7	5	6
8	Musical_up	2	1	5	3	5	2	2	4	5	4	4	5	5
9	Musical_up	2	1	6	6	2	6	6	5	2	6	6	6	1
9	Musical_up	2	1	4	6	3	5	5	4	2	5	6	5	1
10	Musical_up	2	1	6	5	2	2	6	2	3	5	5	5	2
11	Musical_up	2	1	6	7	4	4	3	3	2	6	7	5	7
12	Musical_up	2	1	6	6	3	6	4	3	4	4	7	4	4
13	Musical_up	2	1	7	7	2	7	5	2	2	7	7	6	7
14	Musical_up	2	1	6	6	5	6	3	4	2	5	6	5	7
15	Musical_up	2	1	6	7	2	6	5	4	2	6	6	5	6
16	Musical_up	2	1	6	7	2	7	4	1	1	7	6	6	1
17	Musical_up	2	1	5	6	2	4	6	2	2	6	6	6	7
18	Musical_up	2	1	6	6	4	6	5	2	2	3	6	4	1
19	Musical_up	2	1	6	6	2	6	6	2	1	6	6	6	5
20	Musical_up	2	1	5	6	2	6	5	3	3	4	5	5	6
21	Musical_up	2	1	6	6	4	6	3	4	2	6	6	6	6
22	Musical_up	2	1	5	6	1	6	6	1	1	7	7	7	7
23	Musical_up	2	1	6	6	2	6	5	2	2	6	6	5	4
24	Musical_up	2	1	7	7	1	7	7	1	1	7	7	7	1
25	Musical_up	2	1	7	7	2	6	5	2	2	6	6	5	6
1	Tone_down	1	2	4	6	2	6	6	2	1	6	7	7	7
2	Tone_down	1	2	6	6	4	6	5	5	4	4	6	5	6
3	Tone_down	1	2	6	5	4	7	6	2	2	7	7	7	7
4	Tone_down	1	2	5	6	3	5	5	3	3	4	6	3	4
5	Tone_down	1	2	4	4	4	4	4	4	4	3	4	4	2
6	Tone_down	1	2	6	5	4	7	4	2	2	6	7	5	7
7	Tone_down	1	2	4	6	5	6	7	5	2	2	6	1	6
8	Tone_down	1	2	4	5	6	2	3	4	5	4	4	3	2
9	Tone_down	1	2	6	6	2	6	5	3	2	6	6	6	1
10	Tone_down	1	2	6	6	2	5	5	3	5	3	5	3	2
11	Tone_down	1	2	5	6	3	6	3	1	2	5	5	6	7
12	Tone_down	1	2	5	6	3	7	4	3	3	4	7	4	4
13	Tone_down	1	2	7	7	4	7	4	4	2	6	7	4	7
14	Tone_down	1	2	6	6	3	6	5	3	2	4	6	5	7
15	Tone_down	1	2	5	5	4	4	4	4	2	4	4	5	5
16	Tone_down	1	2	6	7	5	5	2	5	4	2	4	2	1
17	Tone_down	1	2	4	5	6	6	7	4	5	6	6	6	7
18	Tone_down	1	2	5	6	3	6	5	2	2	4	6	5	1
19	Tone_down	1	2	5	5	3	5	3	3	5	4	5	3	5
20	Tone_down	1	2	6	5	3	6	5	3	3	4	6	4	5
21	Tone_down	1	2	6	6	5	6	2	3	3	5	6	5	6
22	Tone_down	1	2	5	4	5	5	5	2	3	5	5	5	3
23	Tone_down	1	2	5	6	3	5	4	2	3	4	5	4	4
24	Tone_down	1	2	6	7	5	6	3	3	5	3	5	3	2
25	Tone_down	1	2	7	7	2	6	6	2	2	6	6	6	6
1	Tone_up	1	1	6	5	2	6	6	2	1	6	6	6	6
2	Tone_up	1	1	5	6	3	6	5	5	3	5	6	5	6
3	Tone_up	1	1	6	6	4	7	6	2	1	7	7	7	6
4	Tone_up	1	1	6	6	2	6	5	4	2	5	6	4	3
5	Tone_up	1	1	4	4	4	3	4	4	4	3	4	4	2
6	Tone_up	1	1	5	5	3	7	4	1	2	6	7	6	7
7	Tone_up	1	1	5	6	5	7	6	5	2	3	5	2	6
8	Tone_up	1	1	5	5	5	4	3	5	4	5	4	5	5
9	Tone_up	1	1	5	6	5	3	3	5	4	2	3	2	1
10	Tone_up	1	1	6	7	6	6	5	3	5	3	5	3	2
11	Tone_up	1	1	4	5	3	5	4	4	3	4	5	4	5
12	Tone_up	1	1	6	5	3	7	3	3	3	3	7	4	3
13	Tone_up	1	1	7	7	3	7	5	3	2	6	7	5	7
14	Tone_up	1	1	6	6	2	6	6	2	3	4	5	5	7
15	Tone_up	1	1	6	7	2	6	6	4	2	5	5	5	6
16	Tone_up	1	1	7	7	3	4	3	2	3	4	4	4	1
17	Tone_up	1	1	6	5	5	4	4	5	3	5	6	5	6
18	Tone_up	1	1	5	4	4	5	4	4	3	3	5	1	1
19	Tone_up	1	1	6	6	3	6	5	3	2	5	5	4	5
20	Tone_up	1	1	6	6	3	6	5	5	3	4	5	4	5
21	Tone_up	1	1	5	6	3	6	4	3	2	6	6	6	6
22	Tone_up	1	1	5	6	3	6	5	3	3	6	6	6	6
23	Tone_up	1	1	6	5	3	5	5	1	2	6	6	5	3
24	Tone_up	1	1	7	7	2	3	5	2	2	5	6	5	4
25	Tone_up	1	1	7	7	2	6	6	2	2	6	6	6	6
