# Supplementary material for: Effects of pitch and musical sounds on body-representations when moving with sound
Source: Sci Rep. 2022 Feb 17;12:2676. doi: 10.1038/s41598-022-06210-x (PMC8854572; doi:10.1038/s41598-022-06210-x)
Supplement: Supplementary file 5 — Supplementary Information 5. [file 41598_2022_6210_MOESM5_ESM.xlsx]

## Sheet: Sheet1
ID	Participant ID
Number_repetition	Number of the repetition
Sound_condition	Condition_name; Sound_direction: 1=up and 2=down; Sound_freq_range: Sound frequency range: 1=LowMedium, 2=HighMedium
Angle	PeakAngle: Maximum angle reached during the movement (degrees); MeanAngle: mean angle during the movement (degrees)
Time	TimeUp: Time taken to raise the arm (seconds)
Velocity	VelocityUp: Average angular velocity during the upward movement (degrees/s)
Acceleration	AccUp: Maximum linear acceleration during the upward movement (normalized values)
ID	Number_repetition	Sound_condition			Angle		Time	Velocity	Acceleration
Participant	Repetitions	Condition_name	Sound_direction	Sound_freq_range	PeakAngle	MeanAngle	TimeUp	VelocityUp	AccUp
1	1	Musical_up_Low_pitch	1	2	95.828	64.8839	0.9946	84.4721	0.124534
1	2	Musical_up_Low_pitch	1	2	100.453	64.7539	0.9946	88.4305	0.131737
1	3	Musical_up_Low_pitch	1	2	97.797	61.0972	0.895	123.324	0.206594
1	4	Musical_up_Low_pitch	1	2	96.234	64.9062	0.736	114.13	0.304917
1	5	Musical_up_Low_pitch	1	2	94.844	69.4702	0.5769	142.6	0.315936
1	6	Musical_up_Low_pitch	1	2	92.906	65.0361	0.6962	115.493	0.236222
1	7	Musical_up_Low_pitch	1	2	89.453	64.3388	0.6164	125.401	0.360654
1	8	Musical_up_Low_pitch	1	2	42.344	56.8326	35.7274	0.830511	0.231202
1	9	Musical_up_Low_pitch	1	2	93.75	65.2495	0.6167	132.89	0.322318
1	10	Musical_up_Low_pitch	1	2	89.547	61.1078	0.7161	109.73	0.162832
1	1	Musical_up_High_pitch	1	1	97.797	67.7654	0.8354	103.992	0.120115
1	2	Musical_up_High_pitch	1	1	100	63.5087	0.8949	126.69	0.2603
1	3	Musical_up_High_pitch	1	1	96	59.9837	0.8354	129.504	0.313709
1	4	Musical_up_High_pitch	1	1	97.516	50.6767	0.7958	138.482	0.245366
1	5	Musical_up_High_pitch	1	1	96.25	65.4044	0.8354	101.524	0.252792
1	6	Musical_up_High_pitch	1	1	94.469	60.971	0.8556	95.5657	0.38534
1	7	Musical_up_High_pitch	1	1	93.438	60.2488	0.6961	116.094	0.271683
1	8	Musical_up_High_pitch	1	1	93.188	60.8919	0.6764	119.938	0.268246
1	9	Musical_up_High_pitch	1	1	94.891	65.6313	0.8155	132.531	0.315466
1	10	Musical_up_High_pitch	1	1	95.297	66.9857	0.6965	119.032	0.242124
1	1	Musical_down_Low_pitch	2	2	94.313	61.014	0.9347	88.0807	0.161477
1	2	Musical_down_Low_pitch	2	2	95.594	64.9424	0.8747	124.382	0.184502
1	3	Musical_down_Low_pitch	2	2	95.109	57.4514	1.0146	81.2971	0.330182
1	4	Musical_down_Low_pitch	2	2	96.063	62.6105	0.7757	141.043	0.264616
1	5	Musical_down_Low_pitch	2	2	97.031	67.1535	0.6964	124.838	0.235989
1	6	Musical_down_Low_pitch	2	2	87.406	63.1988	0.6763	111.683	0.45995
1	7	Musical_down_Low_pitch	2	2	95.594	64.5928	0.7559	111.437	0.324672
1	8	Musical_down_Low_pitch	2	2	95.5	65.5344	0.6365	131.874	0.430165
1	9	Musical_down_Low_pitch	2	2	89.844	62.5305	0.6763	115.103	0.273766
1	10	Musical_down_Low_pitch	2	2	92.219	65.5339	0.6764	120.075	0.226838
1	1	Musical_down_High_pitch	2	1	98.078	63.9301	1.0144	110.179	0.210341
1	2	Musical_down_High_pitch	2	1	100.078	66.0888	0.8158	108.387	0.226205
1	3	Musical_down_High_pitch	2	1	99.781	67.8496	0.756	115.327	0.22542
1	4	Musical_down_High_pitch	2	1	96.188	67.5299	0.8554	98.091	0.265337
1	5	Musical_down_High_pitch	2	1	89.875	64.5523	0.6565	118.74	0.285503
1	6	Musical_down_High_pitch	2	1	92.922	64.3294	0.6566	122.888	0.19235
1	7	Musical_down_High_pitch	2	1	94.156	61.5653	0.736	112.962	0.287216
1	8	Musical_down_High_pitch	2	1	98.375	56.8326	0.776	110.442	0.231202
1	9	Musical_down_High_pitch	2	1	87.125	62.6635	1.0941	69.6637	0.172609
1	10	Musical_down_High_pitch	2	1	91.813	62.361	0.7361	109.022	0.297309
2	1	Musical_up_Low_pitch	1	2	87.848	58.8098	0.8377	83.937	0.133275
2	2	Musical_up_Low_pitch	1	2	94.298	60.1234	0.9174	84.6632	0.087552
2	3	Musical_up_Low_pitch	1	2	89.94	58.1991	0.7977	92.1725	0.107987
2	4	Musical_up_Low_pitch	1	2	84.191	61.8515	0.7977	83.8937	0.075332
2	5	Musical_up_Low_pitch	1	2	91.375	58.9481	0.9573	78.1834	0.11656
2	6	Musical_up_Low_pitch	1	2	101.41	66.8659	0.8575	97.8636	0.116654
2	7	Musical_up_Low_pitch	1	2	99.805	66.4872	0.7977	103.717	0.356047
2	8	Musical_up_Low_pitch	1	2	87.831	59.5098	0.7778	90.6107	0.201116
2	9	Musical_up_Low_pitch	1	2	92.16	58.6277	0.8575	87.2163	0.214306
2	10	Musical_up_Low_pitch	1	2	93.267	60.2591	0.7379	104.173	0.279732
2	1	Musical_up_High_pitch	1	1	83.677	60.0764	1.2963	51.0275	0.059782
2	2	Musical_up_High_pitch	1	1	105.097	69.582	0.8576	102.927	0.130455
2	3	Musical_up_High_pitch	1	1	93.998	58.4034	0.9373	82.0132	0.171327
2	4	Musical_up_High_pitch	1	1	96.309	66.1601	1.1168	71.1049	0.05951
2	5	Musical_up_High_pitch	1	1	106.204	67.0703	0.8775	101.491	0.142865
2	6	Musical_up_High_pitch	1	1	89.576	56.5432	0.8576	84.7889	0.243727
2	7	Musical_up_High_pitch	1	1	83.42	55.5693	0.8176	81.5533	0.184903
2	8	Musical_up_High_pitch	1	1	94.74	61.5281	0.8177	95.151	0.200204
2	9	Musical_up_High_pitch	1	1	86.274	57.3351	0.7579	92.1876	0.194048
2	10	Musical_up_High_pitch	1	1	98.414	63.3903	0.7778	104.648	0.210027
2	1	Musical_down_Low_pitch	2	2	86.931	59.2459	0.9772	71.2771	0.093808
2	2	Musical_down_Low_pitch	2	2	88.434	58.1948	1.0171	69.8102	0.058279
2	3	Musical_down_Low_pitch	2	2	103.217	65.5367	0.8975	96.1114	0.088885
2	4	Musical_down_Low_pitch	2	2	82.748	57.952	0.9174	71.1511	0.072419
2	5	Musical_down_Low_pitch	2	2	97.32	62.246	0.7978	100.717	0.175587
2	6	Musical_down_Low_pitch	2	2	92.582	57.5736	0.8376	89.9988	0.298871
2	7	Musical_down_Low_pitch	2	2	90	56.2807	0.7579	97.0761	0.142471
2	8	Musical_down_Low_pitch	2	2	90.527	56.0209	0.7379	99.2113	0.207858
2	9	Musical_down_Low_pitch	2	2	80.613	51.7855	0.8377	75.8983	0.144207
2	10	Musical_down_Low_pitch	2	2	102.22	65.728	0.7579	112.585	0.22836
2	1	Musical_down_High_pitch	2	1	88.013	54.8055	0.8974	79.7827	0.184752
2	2	Musical_down_High_pitch	2	1	98.153	61.5513	0.9373	86.0504	0.189731
2	3	Musical_down_High_pitch	2	1	103.274	63.6022	0.8576	99.9429	0.104491
2	4	Musical_down_High_pitch	2	1	104.356	66.6708	0.8376	104.743	0.156625
2	5	Musical_down_High_pitch	2	1	86.62	56.0791	0.8177	85.491	0.268701
2	6	Musical_down_High_pitch	2	1	82.086	52.9167	0.8376	77.1765	0.218941
2	7	Musical_down_High_pitch	2	1	91.921	59.3187	0.8177	91.5201	0.162918
2	8	Musical_down_High_pitch	2	1	86.066	57.7796	0.7778	88.8596	0.126882
2	9	Musical_down_High_pitch	2	1	97.593	65.6233	0.7578	105.792	0.27874
2	10	Musical_down_High_pitch	2	1	101.19	65.7932	0.8376	101.156	0.289695
3	1	Musical_up_Low_pitch	1	2	109.565	70.5695	0.939	101.584	0.294831
3	2	Musical_up_Low_pitch	1	2	101.042	63.5292	0.62	140.534	0.335567
3	3	Musical_up_Low_pitch	1	2	100.879	72.0929	0.739	118.773	0.308367
3	4	Musical_up_Low_pitch	1	2	104.638	73.6011	0.83957	108.57	0.310419
3	5	Musical_up_Low_pitch	1	2	103.499	69.3914	0.72	126.608	0.37713
3	6	Musical_up_Low_pitch	1	2	95.019	67.8631	0.70001	117.884	0.30292
3	7	Musical_up_Low_pitch	1	2	102.932	73.8897	0.78001	115.573	0.494464
3	8	Musical_up_Low_pitch	1	2	96.94	67.5138	0.8194	102.947	0.265506
3	9	Musical_up_Low_pitch	1	2	108.27	77.2797	0.939	100.724	0.246194
3	10	Musical_up_Low_pitch	1	2	106.843	75.4193	0.8	115.636	0.430456
3	1	Musical_up_High_pitch	1	1	103.664	68.7747	0.7	129.486	0.327664
3	2	Musical_up_High_pitch	1	1	114.882	74.5094	0.86	118.271	0.439179
3	3	Musical_up_High_pitch	1	1	100.589	64.9674	0.88	98.9773	0.311808
3	4	Musical_up_High_pitch	1	1	100.982	72.466	0.84	103.589	0.263237
3	5	Musical_up_High_pitch	1	1	101.661	73.6534	0.82	107.098	0.408847
3	6	Musical_up_High_pitch	1	1	105.063	75.9665	0.839	109.03	0.479084
3	7	Musical_up_High_pitch	1	1	100.375	72.4385	0.82	105.415	0.346702
3	8	Musical_up_High_pitch	1	1	104.367	73.1515	0.69924	130.15	0.507723
3	9	Musical_up_High_pitch	1	1	102.915	76.0341	1.12	79.5054	0.292505
3	10	Musical_up_High_pitch	1	1	105.968	77.2967	0.98	93.9194	0.292794
3	1	Musical_down_Low_pitch	2	2	105.928	67.7026	0.82	111.877	0.242053
3	2	Musical_down_Low_pitch	2	2	112.845	71.0521	0.78	126.826	0.286145
3	3	Musical_down_Low_pitch	2	2	110.474	72.9712	0.76	127.12	0.343034
3	4	Musical_down_Low_pitch	2	2	106.155	61.8238	0.76	121.072	0.337753
3	5	Musical_down_Low_pitch	2	2	101.894	70.9916	0.72	121.599	0.38139
3	6	Musical_down_Low_pitch	2	2	83.31	63.1194	0.66	104.552	0.472884
3	7	Musical_down_Low_pitch	2	2	99.35	71.7381	0.72001	118.143	0.596183
3	8	Musical_down_Low_pitch	2	2	104.566	74.3085	0.82	111.845	0.176511
3	9	Musical_down_Low_pitch	2	2	98.829	67.8203	0.78	109.437	0.477727
3	10	Musical_down_Low_pitch	2	2	109.363	81.5925	0.85758	111.647	0.25296
3	1	Musical_down_High_pitch	2	1	110.22	72.8957	0.88	109.485	0.206856
3	2	Musical_down_High_pitch	2	1	110.6	77.5967	0.84	115.051	0.386023
3	3	Musical_down_High_pitch	2	1	111.981	73.1895	0.8	123.078	0.423159
3	4	Musical_down_High_pitch	2	1	96.718	67.0746	0.74	111.736	0.242893
3	5	Musical_down_High_pitch	2	1	103.287	74.5023	0.81946	110.044	0.387091
3	6	Musical_down_High_pitch	2	1	98.308	72.8879	0.71983	117.663	0.290886
3	7	Musical_down_High_pitch	2	1	95.864	60.0462	1	82.089	0.279112
3	8	Musical_down_High_pitch	2	1	104.24	73.3235	0.78	116.391	0.308883
3	9	Musical_down_High_pitch	2	1	109.485	78.4407	0.901	106.115	0.199803
3	10	Musical_down_High_pitch	2	1	109.808	76.8369	0.86	112.343	0.303075
4	1	Musical_up_Low_pitch	1	2	93.298	61.3332	0.818	100.347	0.000562
4	2	Musical_up_Low_pitch	1	2	93.787	60.2205	0.759	108.618	0.19667
4	3	Musical_up_Low_pitch	1	2	84.137	43.1638	0.662	112.609	0.059677
4	4	Musical_up_Low_pitch	1	2	92.14	57.1428	0.545	149.914	0.422805
4	5	Musical_up_Low_pitch	1	2	82.917	53.7209	0.565	130.288	0.161337
4	6	Musical_up_Low_pitch	1	2	86.721	54.4775	0.585	129.6	0.230802
4	7	Musical_up_Low_pitch	1	2	84.937	55.6432	0.545	135.435	0.139584
4	8	Musical_up_Low_pitch	1	2	89.561	58.0934	0.643	121.163	0.15009
4	9	Musical_up_Low_pitch	1	2	91.954	60.0706	0.662	124.254	0.19076
4	10	Musical_up_Low_pitch	1	2	94.465	61.1062	0.565	148.618	0.333379
4	1	Musical_up_High_pitch	1	1	91.656	58.7608	0.818	102.373	0.040308
4	2	Musical_up_High_pitch	1	1	91.001	57.738	0.701	116.027	0.143913
4	3	Musical_up_High_pitch	1	1	98.26	61.8146	0.525	167.562	0.244862
4	4	Musical_up_High_pitch	1	1	95.989	58.5494	0.467	181.884	0.521152
4	5	Musical_up_High_pitch	1	1	87.15	51.9182	0.642	119.55	0.355398
4	6	Musical_up_High_pitch	1	1	96.369	61.8044	0.603	143.415	0.321544
4	7	Musical_up_High_pitch	1	1	96.396	63.1873	0.545	159.415	0.25368
4	8	Musical_up_High_pitch	1	1	99.452	62.1255	0.525	172.238	0.343645
4	9	Musical_up_High_pitch	1	1	93.289	59.4294	0.525	157.394	0.256183
4	10	Musical_up_High_pitch	1	1	96.253	60.8429	0.585	146.374	0.218734
4	1	Musical_down_Low_pitch	2	2	94.068	57.4184	0.759	109.478	0.130708
4	2	Musical_down_Low_pitch	2	2	89.18	57.0847	0.545	144.928	0.188617
4	3	Musical_down_Low_pitch	2	2	86.5	56.0598	0.546	138.392	0.191176
4	4	Musical_down_Low_pitch	2	2	81.177	52.171	0.584	119.002	0.1647
4	5	Musical_down_Low_pitch	2	2	90.921	56.3231	0.759	104.733	0.097678
4	6	Musical_down_Low_pitch	2	2	93.77	61.7786	0.526	157.163	0.255919
4	7	Musical_down_Low_pitch	2	2	89.788	58.9636	0.506	154.721	0.513891
4	8	Musical_down_Low_pitch	2	2	90.997	59.5661	0.564	144.055	0.365899
4	9	Musical_down_Low_pitch	2	2	90.25	57.8048	0.584	137.236	0.308219
4	10	Musical_down_Low_pitch	2	2	88.092	57.9863	0.546	144.996	0.334395
4	1	Musical_down_High_pitch	2	1	91.553	58.7718	0.798	100.387	0.026621
4	2	Musical_down_High_pitch	2	1	89.33	57.1742	0.739	105.678	0.023284
4	3	Musical_down_High_pitch	2	1	90.987	59.0975	0.74	107.886	0.11699
4	4	Musical_down_High_pitch	2	1	88.121	56.6437	0.701	110.207	0.139206
4	5	Musical_down_High_pitch	2	1	96.856	60.675	0.604	143.661	0.181547
4	6	Musical_down_High_pitch	2	1	89.348	57.0469	0.545	143.279	0.308706
4	7	Musical_down_High_pitch	2	1	87.054	57.1185	0.623	124.419	0.076324
4	8	Musical_down_High_pitch	2	1	95.928	53.3374	0.798	145.826	0.295714
4	9	Musical_down_High_pitch	2	1	86.265	55.7677	0.662	113.5	0.045693
4	10	Musical_down_High_pitch	2	1	91.251	58.6459	0.564	143.582	0.366658
5	1	Musical_up_Low_pitch	1	2	104.76	67.0959	1.08	86.7037	0.17046
5	2	Musical_up_Low_pitch	1	2	108.35	71.8204	1.22	79.9754	0.197199
5	3	Musical_up_Low_pitch	1	2	111.53	73.8718	0.84	119.393	0.198368
5	4	Musical_up_Low_pitch	1	2	106.14	73.0283	1.12	84.9643	0.200959
5	5	Musical_up_Low_pitch	1	2	114.81	73.9102	0.88	118.773	0.249524
5	6	Musical_up_Low_pitch	1	2	113.12	70.8408	1.04	98.7788	0.164282
5	7	Musical_up_Low_pitch	1	2	118.36	75.4365	1.04	103.385	0.279512
5	8	Musical_up_Low_pitch	1	2	119.62	64.9728	0.94	115.734	0.227534
5	9	Musical_up_Low_pitch	1	2	119.35	72.3223	1.1	98.2727	0.263754
5	10	Musical_up_Low_pitch	1	2	117.34	78.7596	1	106.46	0.274538
5	1	Musical_up_High_pitch	1	1	103.53	66.3292	1.06	87.1415	0.066118
5	2	Musical_up_High_pitch	1	1	99.36	65.3575	1.06	84.0472	0.074684
5	3	Musical_up_High_pitch	1	1	112.35	75.0775	1.16	87.5431	0.121924
5	4	Musical_up_High_pitch	1	1	114.61	69.7483	1.18	87.6102	0.18145
5	5	Musical_up_High_pitch	1	1	111.25	68.9315	0.94	107.032	0.116234
5	6	Musical_up_High_pitch	1	1	115.59	72.2602	1.1	95.6	0.222663
5	7	Musical_up_High_pitch	1	1	114.54	73.7482	0.84	123.75	0.279006
5	8	Musical_up_High_pitch	1	1	118.33	76.5263	1.02	105.882	0.248348
5	9	Musical_up_High_pitch	1	1	115.96	74.1783	0.94	111.574	0.303136
5	10	Musical_up_High_pitch	1	1	119.3	67.2484	1.08	100.157	0.279442
5	1	Musical_down_Low_pitch	2	2	102.4	64.533	1.06	86.7453	0.061136
5	2	Musical_down_Low_pitch	2	2	105.48	66.994	1.14	83.1491	0.087264
5	3	Musical_down_Low_pitch	2	2	103.07	67.0796	1.16	79.5086	0.070621
5	4	Musical_down_Low_pitch	2	2	108.77	69.8353	1.08	90.5278	0.212921
5	5	Musical_down_Low_pitch	2	2	114.28	67.8444	1.18	87.3051	0.20293
5	6	Musical_down_Low_pitch	2	2	115.91	73.0899	0.92	114.728	0.168716
5	7	Musical_down_Low_pitch	2	2	66.75	63.2505	0.52	107.577	0.183986
5	8	Musical_down_Low_pitch	2	2	116.29	72.4983	1.06	99.5189	0.252866
5	9	Musical_down_Low_pitch	2	2	121.08	72.5279	1.06	103.943	0.261693
5	10	Musical_down_Low_pitch	2	2	120.04	73.1375	0.94	116.426	0.313561
5	1	Musical_down_High_pitch	2	1	100.55	71.4473	1.12	80.0714	0.088235
5	2	Musical_down_High_pitch	2	1	108.73	66.5196	0.96	101.792	0.12236
5	3	Musical_down_High_pitch	2	1	102	60.9591	1.04	87.6442	0.191341
5	4	Musical_down_High_pitch	2	1	103.63	69.0665	1.02	90.9706	0.24995
5	5	Musical_down_High_pitch	2	1	109.15	68.7213	0.98	100.051	0.256594
5	6	Musical_down_High_pitch	2	1	108.14	67.8149	1.12	86.8482	0.163005
5	7	Musical_down_High_pitch	2	1	113.65	70.3372	0.96	107.26	0.157284
5	8	Musical_down_High_pitch	2	1	115.52	68.7142	1.22	85.4918	0.207311
5	9	Musical_down_High_pitch	2	1	115.58	70.2904	0.96	109.26	0.209602
5	10	Musical_down_High_pitch	2	1	120.96	69.654	0.94	116.968	0.31439
6	1	Musical_up_Low_pitch	1	2	107.291	73.5585	1.4299	65.5256	0.193948
6	2	Musical_up_Low_pitch	1	2	104.469	69.0428	1.3278	67.8242	0.20424
6	3	Musical_up_Low_pitch	1	2	104.537	60.1748	1.4088	64.3179	0.188959
6	4	Musical_up_Low_pitch	1	2	103.315	69.519	1.2851	69.6125	0.336422
6	5	Musical_up_Low_pitch	1	2	102.361	66.6264	1.3098	67.3294	0.265218
6	6	Musical_up_Low_pitch	1	2	102.284	63.5686	1.4617	60.184	0.191536
6	7	Musical_up_Low_pitch	1	2	105.873	69.5295	1.2597	72.8943	0.224279
6	8	Musical_up_Low_pitch	1	2	101.601	68.1721	1.4146	62.1031	0.127224
6	9	Musical_up_Low_pitch	1	2	103.4	65.8506	1.4335	62.3258	0.168594
6	10	Musical_up_Low_pitch	1	2	102.62	64.7225	1.4538	60.6885	0.197863
6	1	Musical_up_High_pitch	1	1	105.344	74.8396	1.7615	51.5288	0.283303
6	2	Musical_up_High_pitch	1	1	106.392	74.7729	1.5384	59.8056	0.246342
6	3	Musical_up_High_pitch	1	1	103.212	70.4005	1.4283	62.6451	0.174046
6	4	Musical_up_High_pitch	1	1	103.651	70.0222	1.4311	62.5526	0.24531
6	5	Musical_up_High_pitch	1	1	111.939	73.1567	1.5116	64.5958	0.203015
6	6	Musical_up_High_pitch	1	1	110.437	74.1873	1.304	74.2929	0.23624
6	7	Musical_up_High_pitch	1	1	99.601	61.1223	1.2663	67.1413	0.262088
6	8	Musical_up_High_pitch	1	1	98.926	66.5821	1.3051	65.1069	0.214224
6	9	Musical_up_High_pitch	1	1	103.576	67.0399	1.4121	62.9778	0.20579
6	10	Musical_up_High_pitch	1	1	107.624	68.2797	1.4538	64.4091	0.174168
6	1	Musical_down_Low_pitch	2	2	107.732	78.8987	1.6456	56.6341	0.205999
6	2	Musical_down_Low_pitch	2	2	103.524	71.1689	1.529	58.2773	0.209116
6	3	Musical_down_Low_pitch	2	2	104.8	68.9448	1.4966	60.419	0.180688
6	4	Musical_down_Low_pitch	2	2	95.643	31.6459	7.3019	11.1034	0.185845
6	5	Musical_down_Low_pitch	2	2	107.763	70.6679	1.3017	71.9797	0.206314
6	6	Musical_down_Low_pitch	2	2	109.964	69.5786	1.3452	70.8891	0.247395
6	7	Musical_down_Low_pitch	2	2	101.949	64.5986	1.2483	69.9664	0.202206
6	8	Musical_down_Low_pitch	2	2	102.856	66.2894	1.3687	64.7074	0.159075
6	9	Musical_down_Low_pitch	2	2	98.09	66.0143	1.2444	67.1416	0.19339
6	10	Musical_down_Low_pitch	2	2	104.762	67.3977	1.4333	62.977	0.126016
6	1	Musical_down_High_pitch	2	1	106.576	76.7277	1.4981	61.7976	0.233802
6	2	Musical_down_High_pitch	2	1	107.927	72.8184	1.4949	63.4497	0.216682
6	3	Musical_down_High_pitch	2	1	111.659	73.6999	1.5742	61.7082	0.197248
6	4	Musical_down_High_pitch	2	1	113.462	72.5726	1.3466	74.1519	0.348494
6	5	Musical_down_High_pitch	2	1	99.162	63.9777	1.4085	60.0419	0.191022
6	6	Musical_down_High_pitch	2	1	104.709	68.3789	1.3476	67.3397	0.216869
6	7	Musical_down_High_pitch	2	1	103.694	66.6397	1.3035	68.7357	0.201326
6	8	Musical_down_High_pitch	2	1	103.088	62.3269	1.3719	64.7503	0.229427
6	9	Musical_down_High_pitch	2	1	99.893	62.7101	1.4673	58.1285	0.169965
6	10	Musical_down_High_pitch	2	1	97.996	69.8017	1.329	62.778	0.25454
7	1	Musical_up_Low_pitch	1	2	84.711	62.6888	0.821	82.8904	0.22599
7	2	Musical_up_Low_pitch	1	2	84.142	63.8747	0.761	88.3114	0.355463
7	3	Musical_up_Low_pitch	1	2	84.753	63.2734	0.742	92.2224	0.518366
7	4	Musical_up_Low_pitch	1	2	89.237	65.973	0.741	98.7126	0.330955
7	5	Musical_up_Low_pitch	1	2	89.133	64.4874	0.661	111	0.645101
7	6	Musical_up_Low_pitch	1	2	92.524	67.2453	0.801	96.437	0.688744
7	7	Musical_up_Low_pitch	1	2	90.656	65.975	0.842	89.8991	0.430365
7	8	Musical_up_Low_pitch	1	2	93.668	66.5644	0.861	91.0023	0.381975
7	9	Musical_up_Low_pitch	1	2	95.692	69.7078	0.721	109.72	0.384716
7	10	Musical_up_Low_pitch	1	2	83.936	64.1768	0.701	96.6177	0.348272
7	1	Musical_up_High_pitch	1	1	86.802	66.0783	0.761	93.4888	0.495218
7	2	Musical_up_High_pitch	1	1	89.03	66.7533	0.621	116.245	0.508389
7	3	Musical_up_High_pitch	1	1	90.525	67.2745	0.681	108.323	0.439665
7	4	Musical_up_High_pitch	1	1	92.598	66.6133	0.781	99.251	0.641268
7	5	Musical_up_High_pitch	1	1	90.66	64.7754	0.721	103.908	0.568025
7	6	Musical_up_High_pitch	1	1	90.62	63.901	0.902	82.0965	0.261348
7	7	Musical_up_High_pitch	1	1	88.749	66.268	0.802	90.3466	0.273025
7	8	Musical_up_High_pitch	1	1	94.855	67.6718	0.761	102.97	0.321318
7	9	Musical_up_High_pitch	1	1	92.357	68.6908	0.761	101.154	0.280708
7	10	Musical_up_High_pitch	1	1	89.28	66.1184	0.721	102.509	0.264169
7	1	Musical_down_Low_pitch	2	2	87.942	65.0401	0.701	107.078	0.421698
7	2	Musical_down_Low_pitch	2	2	87.574	65.8865	0.821	87.0049	0.474283
7	3	Musical_down_Low_pitch	2	2	85.82	65.4393	0.801	89.9738	0.352188
7	4	Musical_down_Low_pitch	2	2	81.635	64.442	0.741	90.9852	0.48292
7	5	Musical_down_Low_pitch	2	2	88.004	64.4298	0.761	93.975	0.529576
7	6	Musical_down_Low_pitch	2	2	92.231	66.7159	0.741	101.916	0.39941
7	7	Musical_down_Low_pitch	2	2	92.477	66.141	0.741	103.78	0.421977
7	8	Musical_down_Low_pitch	2	2	88.271	64.8361	0.701	103.408	0.377796
7	9	Musical_down_Low_pitch	2	2	85.886	62.0391	0.761	91.6544	0.262584
7	10	Musical_down_Low_pitch	2	2	89.832	67.4379	0.781	93.2561	0.480936
7	1	Musical_down_High_pitch	2	1	89.738	67.2182	0.621	116.781	0.349597
7	2	Musical_down_High_pitch	2	1	84.313	63.7792	0.721	93.4119	0.39259
7	3	Musical_down_High_pitch	2	1	93.052	66.5949	0.621	127.538	0.577646
7	4	Musical_down_High_pitch	2	1	87.21	63.9125	0.841	83.3567	0.433011
7	5	Musical_down_High_pitch	2	1	92.937	66.9229	0.782	100.322	0.531837
7	6	Musical_down_High_pitch	2	1	90.249	67.316	0.742	98.9609	0.383421
7	7	Musical_down_High_pitch	2	1	94.248	67.4525	0.781	100.166	0.49208
7	8	Musical_down_High_pitch	2	1	91.484	67.0343	0.942	81.6369	0.283057
7	9	Musical_down_High_pitch	2	1	91.076	64.9373	0.861	88.2938	0.285923
7	10	Musical_down_High_pitch	2	1	96.017	68.6555	0.701	113.759	0.345243
8	1	Musical_up_Low_pitch	1	2	98.8	58.8133	0.82	107.378	0.092852
8	2	Musical_up_Low_pitch	1	2	101.26	59.9388	0.76	118.974	0.158828
8	3	Musical_up_Low_pitch	1	2	101.9	55.057	0.62	147.968	0.121839
8	4	Musical_up_Low_pitch	1	2	87.75	53.1866	0.7	112.386	0.173961
8	5	Musical_up_Low_pitch	1	2	86.68	55.0155	0.76	99.8289	0.121727
8	6	Musical_up_Low_pitch	1	2	82.8	52.9045	0.78	91.9872	0.037964
8	7	Musical_up_Low_pitch	1	2	88.74	53.0347	0.68	115.765	0.123221
8	8	Musical_up_Low_pitch	1	2	92.94	56.0845	0.7	116.614	0.142019
8	9	Musical_up_Low_pitch	1	2	95.57	56.0357	0.68	124.588	0.185471
8	10	Musical_up_Low_pitch	1	2	94.75	59.4452	0.76	110.434	0.131311
8	1	Musical_up_High_pitch	1	1	99.55	59.0934	0.78	115.513	0.068772
8	2	Musical_up_High_pitch	1	1	96.91	57.7065	0.78	110.833	0.095129
8	3	Musical_up_High_pitch	1	1	104.33	54.0584	0.68	138.485	0.179795
8	4	Musical_up_High_pitch	1	1	141.75	74.1195	0.56	234.018	0.076229
8	5	Musical_up_High_pitch	1	1	96.29	46.4396	0.74	115.054	0.102298
8	6	Musical_up_High_pitch	1	1	89.72	55.6131	0.82	97.2073	0.052539
8	7	Musical_up_High_pitch	1	1	89.87	53.2675	0.74	107.041	0.101551
8	8	Musical_up_High_pitch	1	1	94.21	54.452	0.7	120.086	0.102267
8	9	Musical_up_High_pitch	1	1	91.53	52.5977	0.7	116.2	0.104258
8	10	Musical_up_High_pitch	1	1	91.22	36.8376	3.24	24.7716	0.060508
8	1	Musical_down_Low_pitch	2	2	104.62	59.4535	0.74	127.541	0.233507
8	2	Musical_down_Low_pitch	2	2	103.01	57.1536	0.74	125.068	0.10397
8	3	Musical_down_Low_pitch	2	2	109.84	55.16	0.84	118.655	0.036375
8	4	Musical_down_Low_pitch	2	2	116.51	56.1682	0.7	151.814	0.060292
8	5	Musical_down_Low_pitch	2	2	137.2	67.819	0.48	262.917	0.052774
8	6	Musical_down_Low_pitch	2	2	92.68	56.4829	0.8	102.575	0.057164
8	7	Musical_down_Low_pitch	2	2	95.42	56.3847	0.72	118.194	0.09309
8	8	Musical_down_Low_pitch	2	2	91.92	54.3476	0.7	115.471	0.103186
8	9	Musical_down_Low_pitch	2	2	96.65	57.5977	0.82	103.927	0.103409
8	10	Musical_down_Low_pitch	2	2	90.53	54.7868	0.62	127.742	0.129845
8	1	Musical_down_High_pitch	2	1	104.56	59.8202	0.62	151.274	0.158441
8	2	Musical_down_High_pitch	2	1	100.87	56.5702	0.8	113.287	0.100618
8	3	Musical_down_High_pitch	2	1	107.61	60.101	0.68	141.529	0.235939
8	4	Musical_down_High_pitch	2	1	266.75	185.185	0.02	16685.5	0.10167
8	5	Musical_down_High_pitch	2	1	91.01	55.8901	0.8	101.487	0.086669
8	6	Musical_down_High_pitch	2	1	92.32	56.7217	0.7	115.643	0.08914
8	7	Musical_down_High_pitch	2	1	94.3	55.4955	0.7	119.614	0.097803
8	8	Musical_down_High_pitch	2	1	88.16	52.5452	0.66	117.591	0.158964
8	9	Musical_down_High_pitch	2	1	93.77	54.2309	0.7	117.814	0.083833
8	10	Musical_down_High_pitch	2	1	95.07	53.1325	0.68	124.618	0.133375
9	1	Musical_up_Low_pitch	1	2	127.039	79.4306	0.8204	144.788	0.358426
9	2	Musical_up_Low_pitch	1	2	126.435	72.1117	1.0405	113.914	0.198956
9	3	Musical_up_Low_pitch	1	2	116.072	66.0284	1.0206	105.76	0.223525
9	4	Musical_up_Low_pitch	1	2	112.539	62.4955	0.8405	124.099	0.12632
9	5	Musical_up_Low_pitch	1	2	113.344	51.3362	1.5608	67.7114	0.726773
9	6	Musical_up_Low_pitch	1	2	128.88	67.6587	0.9205	131.114	0.120601
9	7	Musical_up_Low_pitch	1	2	117.203	63.759	0.9205	118.549	0.143243
9	8	Musical_up_Low_pitch	1	2	130.35	68.5936	0.9005	135.5	0.264006
9	9	Musical_up_Low_pitch	1	2	128.043	67.214	0.8805	136.633	0.183321
9	10	Musical_up_Low_pitch	1	2	125.092	67.6915	0.8204	142.179	0.466662
9	1	Musical_up_High_pitch	1	1	129.505	76.8341	0.9605	127.402	0.286654
9	2	Musical_up_High_pitch	1	1	122.956	71.7056	0.9005	127.175	0.238475
9	3	Musical_up_High_pitch	1	1	121.086	56.4845	0.8405	135.379	0.148576
9	4	Musical_up_High_pitch	1	1	115.929	63.5644	1.0205	105.459	0.178634
9	5	Musical_up_High_pitch	1	1	124.532	65.901	0.9805	118.936	0.305405
9	6	Musical_up_High_pitch	1	1	127.928	66.851	0.8004	149.825	0.364559
9	7	Musical_up_High_pitch	1	1	117.623	61.4281	0.8004	137.473	0.10533
9	8	Musical_up_High_pitch	1	1	128.641	67.7865	0.8405	142.945	0.253557
9	9	Musical_up_High_pitch	1	1	134.365	69.959	0.8805	144.211	0.212935
9	10	Musical_up_High_pitch	1	1	128.699	67.318	0.8004	151.393	0.239181
9	1	Musical_down_Low_pitch	2	2	130.799	74.8528	0.9005	137.257	0.286819
9	2	Musical_down_Low_pitch	2	2	126.166	65.9956	0.8204	144.36	0.276449
9	3	Musical_down_Low_pitch	2	2	117.566	65.1731	0.8805	124.881	0.297927
9	4	Musical_down_Low_pitch	2	2	122.828	64.6307	0.9004	127.121	0.21578
9	5	Musical_down_Low_pitch	2	2	119.97	63.8295	0.8604	129.766	0.21135
9	6	Musical_down_Low_pitch	2	2	116.129	63.0965	0.9205	117.778	0.202613
9	7	Musical_down_Low_pitch	2	2	119.859	64.4688	0.8805	127.643	0.123338
9	8	Musical_down_Low_pitch	2	2	121.916	64.9214	0.8205	138.261	0.130693
9	9	Musical_down_Low_pitch	2	2	97.759	56.878	0.7804	114.783	0.171312
9	10	Musical_down_Low_pitch	2	2	118.51	56.878	2.7415	40.2437	0.310252
9	1	Musical_down_High_pitch	2	1	121.952	70.6814	0.7604	150.922	0.460439
9	2	Musical_down_High_pitch	2	1	126.75	70.1591	0.8805	134.984	0.225694
9	3	Musical_down_High_pitch	2	1	122.016	68.4688	0.9405	121.534	0.192757
9	4	Musical_down_High_pitch	2	1	122.544	68.711	0.9005	126.833	0.190923
9	5	Musical_down_High_pitch	2	1	117.453	69.6219	0.8805	124.229	0.322289
9	6	Musical_down_High_pitch	2	1	114.418	65.905	0.8404	126.172	0.189895
9	7	Musical_down_High_pitch	2	1	117.74	62.8953	0.8605	127.599	0.18567
9	8	Musical_down_High_pitch	2	1	114.716	62.0797	0.8405	126.826	0.163588
9	9	Musical_down_High_pitch	2	1	119.768	63.3834	0.8404	133.351	0.156707
9	10	Musical_down_High_pitch	2	1	133.606	72.784	0.8005	156.688	0.237276
10	1	Musical_up_Low_pitch	1	2	108.79	72.1466	1.14	82.1579	0.190866
10	2	Musical_up_Low_pitch	1	2	108.89	70.6373	1.14	83.2456	0.293271
10	3	Musical_up_Low_pitch	1	2	109.51	65.8891	1.06	89.4811	0.158993
10	4	Musical_up_Low_pitch	1	2	108.12	71.2082	1.14	82.6491	0.160808
10	5	Musical_up_Low_pitch	1	2	111.27	71.4613	1.1	87.6455	0.228914
10	6	Musical_up_Low_pitch	1	2	107	71.8557	1.1	83.9182	0.167715
10	7	Musical_up_Low_pitch	1	2	104.34	68.0235	1.28	69.7969	0.086443
10	8	Musical_up_Low_pitch	1	2	107.92	69.9281	1.12	83.6786	0.282506
10	9	Musical_up_Low_pitch	1	2	99.12	64.3558	1.2	70.525	0.164266
10	10	Musical_up_Low_pitch	1	2	105.23	66.642	1.2	75.8167	0.466017
10	1	Musical_up_High_pitch	1	1	93.31	56.1266	1.24	63.6048	0.253157
10	2	Musical_up_High_pitch	1	1	103.36	64.0461	1.36	65.4338	0.160466
10	3	Musical_up_High_pitch	1	1	104.25	67.2585	1.08	82.9167	0.160325
10	4	Musical_up_High_pitch	1	1	109.67	69.9805	1.16	82.8879	0.207069
10	5	Musical_up_High_pitch	1	1	106.92	72.5109	1.32	70.6515	0.201188
10	6	Musical_up_High_pitch	1	1	109.35	73.5303	1.32	71.9091	0.096124
10	7	Musical_up_High_pitch	1	1	103.87	65.9762	1.16	77.2586	0.142146
10	8	Musical_up_High_pitch	1	1	107.52	71.9436	1.2	77.3333	0.295273
10	9	Musical_up_High_pitch	1	1	105.02	71.1326	1.04	87	0.211368
10	10	Musical_up_High_pitch	1	1	99.04	59.9697	1.44	58.8194	0.074564
10	1	Musical_down_Low_pitch	2	2	98.19	64.2217	1.3	64.4	0.08735
10	2	Musical_down_Low_pitch	2	2	105.44	68.2664	1.2	76.1917	0.281566
10	3	Musical_down_Low_pitch	2	2	106.76	68.0116	1.18	78.4746	0.082453
10	4	Musical_down_Low_pitch	2	2	108.75	70.508	0.96	98.0521	0.259993
10	5	Musical_down_Low_pitch	2	2	114.84	73.0778	1.2	83.525	0.208695
10	6	Musical_down_Low_pitch	2	2	105.33	66.2841	1.06	86.0755	0.121247
10	7	Musical_down_Low_pitch	2	2	82.75	49.5473	0.7	97.2	0.260286
10	8	Musical_down_Low_pitch	2	2	105.45	67.2541	1.2	75.5417	0.138824
10	9	Musical_down_Low_pitch	2	2	99.14	69.9505	1.08	78.3056	0.253921
10	10	Musical_down_Low_pitch	2	2	107.4	72.044	1.16	81.0345	0.188742
10	1	Musical_down_High_pitch	2	1	106.71	68.7892	1.1	84.3455	0.249736
10	2	Musical_down_High_pitch	2	1	107.12	67.6087	0.94	99.1383	0.207528
10	3	Musical_down_High_pitch	2	1	108.3	72.497	1.22	77.582	0.15904
10	4	Musical_down_High_pitch	2	1	106.99	70.4306	1.2	77.6167	0.105711
10	5	Musical_down_High_pitch	2	1	110.11	70.904	1.1	87.4273	0.135592
10	6	Musical_down_High_pitch	2	1	109.87	72.8805	1.2	79.7	0.153633
10	7	Musical_down_High_pitch	2	1	108.63	70.1221	1.26	74.5317	0.079028
10	8	Musical_down_High_pitch	2	1	104.58	68.7883	1.26	71.619	0.085633
10	9	Musical_down_High_pitch	2	1	105.4	65.5099	1.24	73.0968	0.0989
10	10	Musical_down_High_pitch	2	1	105.99	71.5199	1.26	72.1349	0.143935
11	1	Musical_up_High_pitch	1	1	99.504	77.0052	1.55083	50.7154	0.15514
11	1	Musical_down_Low_pitch	2	2	105.123	79.2265	1.40435	60.319	0.117016
11	1	Musical_up_Low_pitch	1	2	103.103	75.8578	1.82542	45.4306	0.256884
11	2	Musical_down_Low_pitch	2	2	98.496	73.9787	1.5085	51.7806	0.333507
11	1	Musical_down_High_pitch	2	1	99.973	73.5754	1.44465	56.1485	0.645773
11	2	Musical_up_Low_pitch	1	2	104.947	75.561	1.17358	72.4433	0.30055
11	3	Musical_up_Low_pitch	1	2	100.742	77.7302	1.29775	62.1992	0.185233
11	2	Musical_up_High_pitch	1	1	99.952	76.3028	1.21264	68.1859	0.351048
11	3	Musical_up_High_pitch	1	1	92.989	70.133	1.06818	68.0906	0.138656
11	4	Musical_up_Low_pitch	1	2	98.592	71.9206	1.25876	62.8412	0.204091
11	3	Musical_down_Low_pitch	2	2	107.739	80.7264	1.34057	64.8276	0.213471
11	4	Musical_up_High_pitch	1	1	108.712	80.0501	1.36167	65.0143	0.221962
11	5	Musical_up_Low_pitch	1	2	98.806	75.9101	1.02572	76.2625	0.084885
11	6	Musical_up_Low_pitch	1	2	100.141	76.8244	1.02579	79.1955	0.271816
11	4	Musical_down_Low_pitch	2	2	101.205	76.7816	1.33968	61.2616	0.251497
11	2	Musical_down_High_pitch	2	1	102.415	72.5128	1.2572	65.836	0.357054
11	5	Musical_up_High_pitch	1	1	104.162	75.6857	1.17225	71.5436	0.40333
11	3	Musical_down_High_pitch	2	1	106.306	75.9205	1.237	71.152	0.354138
11	5	Musical_down_Low_pitch	2	2	100.81	70.9083	1.0874	75.6704	0.227142
11	6	Musical_up_High_pitch	1	1	105.859	73.3051	1.00476	87.9593	0.221107
11	7	Musical_up_High_pitch	1	1	104.572	74.7968	1.12873	75.9633	0.203234
11	8	Musical_up_High_pitch	1	1	105.358	82.2268	1.44385	60.365	0.222958
11	9	Musical_up_High_pitch	1	1	106.28	78.2358	1.29675	66.0628	0.540259
11	7	Musical_up_Low_pitch	1	2	104.4	72.5022	1.0684	78.8085	0.240022
11	6	Musical_down_Low_pitch	2	2	104.967	71.4847	1.04551	84.1924	0.135478
11	8	Musical_up_Low_pitch	1	2	107.893	74.7967	1.02415	86.9785	0.205009
11	4	Musical_down_High_pitch	2	1	109.409	75.1625	1.10929	83.8473	0.388754
11	7	Musical_down_Low_pitch	2	2	108.741	76.7332	1.08944	81.6493	0.338053
11	9	Musical_up_Low_pitch	1	2	107.611	73.5624	1.14815	77.1432	0.288123
11	5	Musical_down_High_pitch	2	1	109.391	75.668	0.89645	102.991	0.549077
11	10	Musical_up_High_pitch	1	1	114.537	91.4019	1.19421	79.7347	0.183963
11	8	Musical_down_Low_pitch	2	2	103.445	71.4451	1.10986	74.449	0.270364
11	6	Musical_down_High_pitch	2	1	107.585	73.7847	0.83499	105.09	0.399025
11	7	Musical_down_High_pitch	2	1	107.841	75.2265	0.9846	90.5556	0.3666
11	8	Musical_down_High_pitch	2	1	109.048	75.362	0.85622	103.539	0.304313
11	9	Musical_down_Low_pitch	2	2	108.315	74.5637	0.81754	109.273	0.270379
11	9	Musical_down_High_pitch	2	1	114.636	79.0495	0.96247	99.2021	0.44169
11	10	Musical_up_Low_pitch	1	2	107.044	76.6398	0.9642	92.6789	0.409795
11	10	Musical_down_Low_pitch	2	2	110.451	75.7063	0.8358	107.227	0.195155
11	10	Musical_down_High_pitch	2	1	113.818	78.9765	0.81534	117.347	0.600212
12	1	Musical_up_Low_pitch	1	2	84.419	54.8638	1.0148	75.8967	0.301212
12	2	Musical_up_Low_pitch	1	2	85.02	54.1263	0.9152	84.9476	0.288552
12	3	Musical_up_Low_pitch	1	2	89.006	61.4526	0.7561	108.728	0.370722
12	4	Musical_up_Low_pitch	1	2	85.446	55.7754	0.8954	87.199	0.424798
12	5	Musical_up_Low_pitch	1	2	81.369	54.1	0.7959	93.5117	0.232414
12	6	Musical_up_Low_pitch	1	2	85.551	54.8077	0.8556	92.2464	0.30135
12	7	Musical_up_Low_pitch	1	2	89.071	54.9108	0.8158	100.056	0.390794
12	8	Musical_up_Low_pitch	1	2	86.941	54.3794	0.8158	97.4773	0.464415
12	9	Musical_up_Low_pitch	1	2	81.987	54.0335	0.776	97.2899	0.268211
12	10	Musical_up_Low_pitch	1	2	79.45	58.2039	0.7959	90.5792	0.29705
12	1	Musical_up_High_pitch	1	1	85.919	59.8758	1.1938	66.0245	0.506813
12	2	Musical_up_High_pitch	1	1	85.138	58.4532	0.7759	100.423	0.359494
12	3	Musical_up_High_pitch	1	1	83.783	32.8547	1.1341	67.442	0.327655
12	4	Musical_up_High_pitch	1	1	87.847	51.0242	0.9948	80.7137	0.464302
12	5	Musical_up_High_pitch	1	1	86.297	54.0048	1.0147	77.8861	0.366642
12	6	Musical_up_High_pitch	1	1	85.204	53.7486	0.7561	103.251	0.290701
12	7	Musical_up_High_pitch	1	1	86.235	48.6478	0.8954	88.4465	0.462063
12	8	Musical_up_High_pitch	1	1	81.114	55.5052	0.7561	97.6643	0.407061
12	9	Musical_up_High_pitch	1	1	79.61	49.5165	0.8755	82.5437	0.306399
12	10	Musical_up_High_pitch	1	1	81.641	54.053	0.8158	92.0728	0.189752
12	1	Musical_down_Low_pitch	2	2	88.564	62.9432	0.776	105.845	0.288426
12	2	Musical_down_Low_pitch	2	2	86.409	56.0308	0.8158	96.9012	0.287974
12	3	Musical_down_Low_pitch	2	2	85.503	59.601	0.7363	106.751	0.456591
12	4	Musical_down_Low_pitch	2	2	83.244	56.493	1.2137	62.7	0.391198
12	5	Musical_down_Low_pitch	2	2	81.802	52.9219	0.975	76.8379	0.270757
12	6	Musical_down_Low_pitch	2	2	84.428	54.2196	0.8954	85.8879	0.227759
12	7	Musical_down_Low_pitch	2	2	82.389	53.1455	0.776	97.1121	0.280964
12	8	Musical_down_Low_pitch	2	2	79.319	53.3207	0.6962	105.029	0.570234
12	9	Musical_down_Low_pitch	2	2	80.652	53.3338	0.8357	87.5374	0.377292
12	10	Musical_down_Low_pitch	2	2	80.538	51.8364	0.9551	76.7166	0.39145
12	1	Musical_down_High_pitch	2	1	81.511	56.6874	1.154	64.3674	0.549788
12	2	Musical_down_High_pitch	2	1	85.877	57.4338	0.776	101.388	0.803588
12	3	Musical_down_High_pitch	2	1	82.059	54.4882	0.7959	94.7003	0.242675
12	4	Musical_down_High_pitch	2	1	80.41	54.2669	0.7362	99.8384	0.269304
12	5	Musical_down_High_pitch	2	1	78.325	48.5699	0.7561	94.1225	0.359417
12	6	Musical_down_High_pitch	2	1	87.852	53.5285	0.8954	90.1832	0.402381
12	7	Musical_down_High_pitch	2	1	83.526	52.6023	0.8953	85.5579	0.258668
12	8	Musical_down_High_pitch	2	1	84.267	43.9319	0.8556	90.6311	0.343877
12	9	Musical_down_High_pitch	2	1	86.851	52.4495	0.7958	101.058	0.514756
12	10	Musical_down_High_pitch	2	1	87.545	56.218	0.8754	92.5417	0.294103
13	1	Musical_up_Low_pitch	1	2	94.68	59.1868	1.42	62.7606	0.089384
13	2	Musical_up_Low_pitch	1	2	103.78	60.3341	1.6	61.175	0.145102
13	3	Musical_up_Low_pitch	1	2	93.59	53.4341	1.32	66.0606	0.346585
13	4	Musical_up_Low_pitch	1	2	90.2	59.8341	1.42	59	0.166555
13	5	Musical_up_Low_pitch	1	2	89.6	55.2972	1.16	71.7069	0.112643
13	6	Musical_up_Low_pitch	1	2	93.68	59.0775	1.06	82.8774	0.413804
13	7	Musical_up_Low_pitch	1	2	92.78	55.3488	1.34	64.4925	0.140468
13	8	Musical_up_Low_pitch	1	2	88.98	59.235	1.22	67.6066	0.112931
13	9	Musical_up_Low_pitch	1	2	93.99	57.1321	1.12	78.9196	0.231102
13	10	Musical_up_Low_pitch	1	2	95.69	54.0658	1.16	77.2069	0.25321
13	1	Musical_up_High_pitch	1	1	80.88	52.7292	1.16	64.319	0.043082
13	2	Musical_up_High_pitch	1	1	82.92	50.2741	1.16	65.9914	0.112676
13	3	Musical_up_High_pitch	1	1	93.09	57.6751	1.28	67.8359	0.167687
13	4	Musical_up_High_pitch	1	1	91.24	59.5378	1.3	65.4385	0.102345
13	5	Musical_up_High_pitch	1	1	92.64	57.8158	1.32	65.5606	0.142262
13	6	Musical_up_High_pitch	1	1	92.04	55.1002	1.26	68.5317	0.066062
13	7	Musical_up_High_pitch	1	1	92.95	59.5047	1.18	73.2119	0.110684
13	8	Musical_up_High_pitch	1	1	95.71	61.1402	1.24	72.2823	0.214264
13	9	Musical_up_High_pitch	1	1	97.92	57.6424	1.14	80.6842	0.164967
13	10	Musical_up_High_pitch	1	1	95.93	57.0867	1.04	85.8173	0.188821
13	1	Musical_down_Low_pitch	2	2	77.08	55.2856	0.9	78.7889	0.198257
13	2	Musical_down_Low_pitch	2	2	82.44	49.8023	1.06	71.8396	0.142573
13	3	Musical_down_Low_pitch	2	2	82.87	49.6261	1.04	73.7212	0.410198
13	4	Musical_down_Low_pitch	2	2	91.66	61.3965	2.34	36.4658	0.241303
13	5	Musical_down_Low_pitch	2	2	92.31	58.7648	1.24	70.0403	0.294121
13	6	Musical_down_Low_pitch	2	2	91.88	58.6844	1.14	74.7719	0.472163
13	7	Musical_down_Low_pitch	2	2	93.12	54.8477	1.24	70.5081	0.113256
13	8	Musical_down_Low_pitch	2	2	94.47	57.0003	1.12	79.3661	0.235684
13	9	Musical_down_Low_pitch	2	2	101.61	59.067	1.02	93.5588	0.186979
13	10	Musical_down_Low_pitch	2	2	96.08	65.0197	1.14	79.4298	0.381203
13	1	Musical_down_High_pitch	2	1	89.73	57.742	1.44	57.9931	0.055099
13	2	Musical_down_High_pitch	2	1	91.42	55.5411	1.32	64.4773	0.070489
13	3	Musical_down_High_pitch	2	1	93.58	56.8325	1.26	69.119	0.197692
13	4	Musical_down_High_pitch	2	1	94.04	55.1786	1.18	74.4068	0.182949
13	5	Musical_down_High_pitch	2	1	93.53	55.7614	1.18	74.0508	0.189592
13	6	Musical_down_High_pitch	2	1	92.77	55.7176	1.1	78.6273	0.142071
13	7	Musical_down_High_pitch	2	1	92.4	54.4465	1.2	71.8333	0.137671
13	8	Musical_down_High_pitch	2	1	87.46	52.6332	1.2	67.3333	0.069691
13	9	Musical_down_High_pitch	2	1	94.58	55.7136	1.2	73.4333	0.288113
13	10	Musical_down_High_pitch	2	1	98.56	58.5378	1	92.7	0.180654
14	1	Musical_up_Low_pitch	1	2	108.609	81.4305	1.2	65.9375	0.076789
14	2	Musical_up_Low_pitch	1	2	118.578	87.3618	0.925	98.3611	0.165614
14	3	Musical_up_Low_pitch	1	2	108.953	84.5982	1.221	65.6732	0.099958
14	4	Musical_up_Low_pitch	1	2	114.141	85.9814	1.003	86.335	0.127592
14	5	Musical_up_Low_pitch	1	2	112.938	87.1141	0.807	106.471	0.176611
14	6	Musical_up_Low_pitch	1	2	110.625	77.5224	1.062	76.242	0.136329
14	7	Musical_up_Low_pitch	1	2	114.484	86.3562	0.925	91.7222	0.157963
14	8	Musical_up_Low_pitch	1	2	109.359	82.2629	0.748	106.868	0.135951
14	9	Musical_up_Low_pitch	1	2	112.266	78.22	0.964	85.4357	0.201361
14	10	Musical_up_Low_pitch	1	2	112.484	80.1257	0.866	97.1594	0.181949
14	1	Musical_up_High_pitch	1	1	103.016	83.1751	1.102	67.4065	0.086084
14	2	Musical_up_High_pitch	1	1	107.688	83.5046	1.161	66.9819	0.143546
14	3	Musical_up_High_pitch	1	1	106.484	82.768	1.319	58.6975	-0.007588
14	4	Musical_up_High_pitch	1	1	110.797	83.4073	0.826	99.4818	0.134506
14	5	Musical_up_High_pitch	1	1	120.844	86.9997	0.886	104.385	0.126542
14	6	Musical_up_High_pitch	1	1	110.219	82.4397	1.122	73.8922	0.101008
14	7	Musical_up_High_pitch	1	1	110.156	85.6278	0.787	103.954	0.14378
14	8	Musical_up_High_pitch	1	1	111.672	83.5595	0.905	92.6796	0.125132
14	9	Musical_up_High_pitch	1	1	112.063	80.2132	0.807	101.767	0.103979
14	10	Musical_up_High_pitch	1	1	107.203	74.8433	0.905	87.7072	0.13658
14	1	Musical_down_Low_pitch	2	2	109.156	84.6508	1.023	79.4995	0.051928
14	2	Musical_down_Low_pitch	2	2	102.609	80.1208	1.535	47.7603	0.121086
14	3	Musical_down_Low_pitch	2	2	105.875	80.5213	1.22	64.191	0.063001
14	4	Musical_down_Low_pitch	2	2	113.141	73.0994	1.024	81.665	0.048244
14	5	Musical_down_Low_pitch	2	2	110.016	83.5433	1.436	57.2883	0.110937
14	6	Musical_down_Low_pitch	2	2	110.844	85.0861	0.807	100.76	0.123438
14	7	Musical_down_Low_pitch	2	2	105.219	76.8955	1.22	62.0902	0.054616
14	8	Musical_down_Low_pitch	2	2	111.156	80.8365	1.083	77.3167	0.070761
14	9	Musical_down_Low_pitch	2	2	110.469	78.1945	0.806	102.047	0.156036
14	10	Musical_down_Low_pitch	2	2	107.234	77.678	0.807	98.1636	0.23197
14	1	Musical_down_High_pitch	2	1	107.688	79.4378	1.24	64.7935	0.173555
14	2	Musical_down_High_pitch	2	1	107.516	86.5117	1.161	67.9104	0.121803
14	3	Musical_down_High_pitch	2	1	109.094	84.2753	1.024	78.5225	0.046988
14	4	Musical_down_High_pitch	2	1	104.922	81.7358	1.378	54.8803	0.050947
14	5	Musical_down_High_pitch	2	1	105.109	78.6603	1.003	75.1336	0.102242
14	6	Musical_down_High_pitch	2	1	117.234	90.4186	0.767	117.686	0.225804
14	7	Musical_down_High_pitch	2	1	111.453	83.0776	0.846	97.1478	0.090684
14	8	Musical_down_High_pitch	2	1	109.688	80.9854	1.083	74.2881	0.093427
14	9	Musical_down_High_pitch	2	1	109.453	79.3844	1.062	76.2561	0.068293
14	10	Musical_down_High_pitch	2	1	116.266	80.2606	0.866	101.725	0.133579
15	1	Musical_up_Low_pitch	1	2	93.41	60.6483	1.58	50.4241	0.064014
15	2	Musical_up_Low_pitch	1	2	91.55	60.8514	1.3	60	0.075779
15	3	Musical_up_Low_pitch	1	2	101.86	65.468	1.1	80.1182	0.165332
15	4	Musical_up_Low_pitch	1	2	102.94	62.5546	1.06	84.0566	0.126972
15	5	Musical_up_Low_pitch	1	2	108.89	53.127	24.56	3.88192	0.174541
15	6	Musical_up_Low_pitch	1	2	96.71	64.0207	1.12	74.1071	0.173409
15	7	Musical_up_Low_pitch	1	2	96.42	64.1712	1.04	80.8173	0.182836
15	8	Musical_up_Low_pitch	1	2	91.29	62.764	1.04	75.5577	0.340597
15	9	Musical_up_Low_pitch	1	2	97.69	63.2291	1.06	79.7642	0.308356
15	10	Musical_up_Low_pitch	1	2	92.91	63.3925	1.14	70.0702	0.281121
15	1	Musical_up_High_pitch	1	1	92.45	61.2189	1.36	57.8603	0.219953
15	2	Musical_up_High_pitch	1	1	105.38	67.9236	1.14	80.2895	0.269946
15	3	Musical_up_High_pitch	1	1	104	64.573	1.06	85.4151	0.233142
15	4	Musical_up_High_pitch	1	1	106.42	65.5767	1.16	79.7155	0.350873
15	5	Musical_up_High_pitch	1	1	100.44	65.8187	1.1	79.3909	0.118704
15	6	Musical_up_High_pitch	1	1	100.32	66.465	1.1	79.2727	0.226022
15	7	Musical_up_High_pitch	1	1	90.1	59.422	1	77.08	0.223146
15	8	Musical_up_High_pitch	1	1	113.44	71.0474	1.12	89.375	0.158219
15	9	Musical_up_High_pitch	1	1	101.06	63.1389	1.04	83.8846	0.258141
15	10	Musical_up_High_pitch	1	1	94.66	61.4958	1	81.39	0.200706
15	1	Musical_down_Low_pitch	2	2	110.94	64.9052	0.96	101.833	0.23271
15	2	Musical_down_Low_pitch	2	2	97.39	64.9498	1.12	74.9375	0.333831
15	3	Musical_down_Low_pitch	2	2	96.09	64.0224	1.12	73.6607	0.21669
15	4	Musical_down_Low_pitch	2	2	99.76	63.6687	1.04	83.75	0.193512
15	5	Musical_down_Low_pitch	2	2	97.37	61.7753	1	83.42	0.157362
15	6	Musical_down_Low_pitch	2	2	94.12	61.9962	1.1	73.5182	0.207806
15	7	Musical_down_Low_pitch	2	2	107.56	64.9967	1.16	81.2672	0.161412
15	8	Musical_down_Low_pitch	2	2	91.95	59.535	0.9	87.0667	0.224401
15	9	Musical_down_Low_pitch	2	2	105.04	67.1247	1.16	78.7586	0.165066
15	10	Musical_down_Low_pitch	2	2	95.72	70.213	1.24	65.9597	0.29618
15	1	Musical_down_High_pitch	2	1	96.36	63.9989	1.2	68.8833	0.223822
15	2	Musical_down_High_pitch	2	1	95.98	60.3414	1	82.33	0.310951
15	3	Musical_down_High_pitch	2	1	104.79	66.2717	0.98	93.2551	0.264163
15	4	Musical_down_High_pitch	2	1	98.26	66.0715	1.22	69.8852	0.224987
15	5	Musical_down_High_pitch	2	1	104.85	67.2486	1.16	78.5517	0.172112
15	6	Musical_down_High_pitch	2	1	103.08	65.1301	1.02	87.8922	0.175652
15	7	Musical_down_High_pitch	2	1	89.98	63.1156	1.36	56.2868	0.364325
15	8	Musical_down_High_pitch	2	1	105.36	67.5418	1.06	86.2642	0.169748
15	9	Musical_down_High_pitch	2	1	93.68	61.0069	0.96	83.1562	0.289018
15	10	Musical_down_High_pitch	2	1	97.82	62.5316	1	83.9	0.309553
16	1	Musical_up_Low_pitch	1	2	90.077	53.2964	0.74	109.973	0.383602
16	2	Musical_up_Low_pitch	1	2	93.458	57.3656	0.8	106.15	0.294712
16	3	Musical_up_Low_pitch	1	2	91.306	55.1822	0.7	119.011	0.332064
16	4	Musical_up_Low_pitch	1	2	89.558	53.7126	0.68	120.343	0.341316
16	5	Musical_up_Low_pitch	1	2	89.743	53.7579	0.68	118.935	0.387327
16	6	Musical_up_Low_pitch	1	2	87.499	50.9968	0.8	99.435	0.206376
16	7	Musical_up_Low_pitch	1	2	89.811	56.5121	0.8	101.261	0.278724
16	8	Musical_up_Low_pitch	1	2	84.922	51.1961	0.72	106.214	0.202005
16	9	Musical_up_Low_pitch	1	2	86.953	53.3759	0.76	102.968	0.258601
16	10	Musical_up_Low_pitch	1	2	85.229	51.5734	0.72	107.618	0.261067
16	1	Musical_up_High_pitch	1	1	87.846	53.9854	0.78	102.226	0.326232
16	2	Musical_up_High_pitch	1	1	90.108	55.0997	0.839	97.4339	0.218126
16	3	Musical_up_High_pitch	1	1	90.741	40.7085	0.88	93.4602	0.231669
16	4	Musical_up_High_pitch	1	1	85.786	52.2675	0.72	106.793	0.253648
16	5	Musical_up_High_pitch	1	1	88.783	53.6999	0.74	107.88	0.206636
16	6	Musical_up_High_pitch	1	1	91.775	55.3869	0.82	101.007	0.229958
16	7	Musical_up_High_pitch	1	1	89.227	54.3284	0.7	115.879	0.308481
16	8	Musical_up_High_pitch	1	1	87.071	51.3039	0.7	113.289	0.279574
16	9	Musical_up_High_pitch	1	1	89.702	51.5065	0.72	112.463	0.299459
16	10	Musical_up_High_pitch	1	1	87.59	55.6415	0.78	102.112	0.197423
16	1	Musical_down_Low_pitch	2	2	90.191	54.7529	0.78	104.754	0.337066
16	2	Musical_down_Low_pitch	2	2	88.364	54.4385	0.78	104.415	0.263042
16	3	Musical_down_Low_pitch	2	2	89.396	55.2388	0.84	96.4821	0.270363
16	4	Musical_down_Low_pitch	2	2	85.657	50.9957	0.78	99.6538	0.180944
16	5	Musical_down_Low_pitch	2	2	83.856	53.2423	0.8	93.6025	0.172278
16	6	Musical_down_Low_pitch	2	2	86.397	54.3287	0.74	105.946	0.313474
16	7	Musical_down_Low_pitch	2	2	85.878	53.0777	0.72	107.249	0.220149
16	8	Musical_down_Low_pitch	2	2	85.715	37.87	0.76	102.701	0.289939
16	9	Musical_down_Low_pitch	2	2	88.36	53.7749	0.72	110.979	0.39382
16	10	Musical_down_Low_pitch	2	2	85.967	51.8249	0.8	96.5312	0.167805
16	1	Musical_down_High_pitch	2	1	88.036	53.8105	0.82	97.4927	0.217134
16	2	Musical_down_High_pitch	2	1	89.296	55.5815	0.78	103.933	0.212978
16	3	Musical_down_High_pitch	2	1	91.8	53.4442	0.78	106.235	0.297323
16	4	Musical_down_High_pitch	2	1	93.511	56.8888	0.78	109.553	0.241634
16	5	Musical_down_High_pitch	2	1	89.346	54.6199	0.68	118.518	0.339578
16	6	Musical_down_High_pitch	2	1	91.49	54.0337	0.68	122.041	0.38294
16	7	Musical_down_High_pitch	2	1	92.559	55.4796	0.72	116.908	0.251575
16	8	Musical_down_High_pitch	2	1	86.994	53.3491	0.7	113.004	0.305755
16	9	Musical_down_High_pitch	2	1	88.135	52.6257	0.7	114.534	0.340183
16	10	Musical_down_High_pitch	2	1	83.301	50.3961	0.72	103.167	0.188642
17	1	Musical_up_Low_pitch	1	2	94.164	57.0947	0.892	102.469	0.15343
17	2	Musical_up_Low_pitch	1	2	97.306	55.7215	0.973	97.3741	0.154457
17	3	Musical_up_Low_pitch	1	2	92.579	54.4686	0.791	114.1	0.248332
17	4	Musical_up_Low_pitch	1	2	90.555	54.1291	0.831	106.304	0.195249
17	5	Musical_up_Low_pitch	1	2	94.493	53.9069	0.709	129.141	0.299233
17	6	Musical_up_Low_pitch	1	2	94.709	53.544	0.811	114.846	0.142993
17	7	Musical_up_Low_pitch	1	2	93.737	55.0195	0.73	125.878	0.23874
17	8	Musical_up_Low_pitch	1	2	94.534	53.9953	0.851	108.53	0.197674
17	9	Musical_up_Low_pitch	1	2	95.046	49.6265	0.953	97.8646	0.138993
17	10	Musical_up_Low_pitch	1	2	94.066	52.5909	0.791	115.736	0.216043
17	1	Musical_up_High_pitch	1	1	101.617	57.1408	0.973	101.854	0.139196
17	2	Musical_up_High_pitch	1	1	99.867	58.179	0.953	102.282	0.124732
17	3	Musical_up_High_pitch	1	1	95.195	56.0814	0.851	109.888	0.166827
17	4	Musical_up_High_pitch	1	1	97.243	54.7991	0.831	114.685	0.290576
17	5	Musical_up_High_pitch	1	1	92.77	53.5907	0.892	101.96	0.11025
17	6	Musical_up_High_pitch	1	1	93.473	54.3587	0.73	124.488	0.231003
17	7	Musical_up_High_pitch	1	1	92.961	36.34	1.459	61.7697	0.482992
17	8	Musical_up_High_pitch	1	1	88.976	51.1442	0.891	97.0662	0.18311
17	9	Musical_up_High_pitch	1	1	98.117	51.3267	0.81	117.417	0.261999
17	10	Musical_up_High_pitch	1	1	97.547	52.9137	0.811	117.695	0.215005
17	1	Musical_down_Low_pitch	2	2	96.988	54.2586	0.852	111.007	0.17834
17	2	Musical_down_Low_pitch	2	2	93.822	54.2897	0.811	112.083	0.314817
17	3	Musical_down_Low_pitch	2	2	93.773	52.3672	0.749	121.304	0.229601
17	4	Musical_down_Low_pitch	2	2	92.46	52.3196	0.79	114.256	0.224005
17	5	Musical_down_Low_pitch	2	2	91.065	51.2765	0.75	121.064	0.329765
17	6	Musical_down_Low_pitch	2	2	91.531	52.8639	0.993	89.576	0.172891
17	7	Musical_down_Low_pitch	2	2	93.355	59.0598	1.156	78.5355	0.174254
17	8	Musical_down_Low_pitch	2	2	98.291	53.3523	0.73	132.862	0.386472
17	9	Musical_down_Low_pitch	2	2	99.251	54.3578	0.689	141.367	0.364745
17	10	Musical_down_Low_pitch	2	2	98.927	53.316	0.648	148.344	0.414887
17	1	Musical_down_High_pitch	2	1	94.679	54.0249	0.872	105.555	0.124767
17	2	Musical_down_High_pitch	2	1	90.756	53.5377	0.912	96.9967	0.085044
17	3	Musical_down_High_pitch	2	1	96.855	55.7353	0.75	125.853	0.253715
17	4	Musical_down_High_pitch	2	1	87.371	52.2136	0.689	122.84	0.246379
17	5	Musical_down_High_pitch	2	1	96.713	53.0829	0.892	105.914	0.141043
17	6	Musical_down_High_pitch	2	1	94.55	50.6273	0.75	122.501	0.295705
17	7	Musical_down_High_pitch	2	1	93.951	54.6023	0.811	112.398	0.282031
17	8	Musical_down_High_pitch	2	1	97.969	53.0952	0.628	153.615	0.364697
17	9	Musical_down_High_pitch	2	1	96.566	53.3303	0.689	136.001	0.225453
17	10	Musical_down_High_pitch	2	1	97.038	53.3044	0.648	146.284	0.415344
18	1	Musical_up_Low_pitch	1	2	101.667	63.6768	0.9576	91.2709	0.249039
18	2	Musical_up_Low_pitch	1	2	104.468	65.8802	1.0916	83.4564	0.201397
18	3	Musical_up_Low_pitch	1	2	99.622	64.3238	0.9193	94.6862	0.261764
18	4	Musical_up_Low_pitch	1	2	105.929	64.4137	0.9385	99.236	0.230253
18	5	Musical_up_Low_pitch	1	2	100.421	64.0702	0.7469	115.471	0.369089
18	6	Musical_up_Low_pitch	1	2	102.334	64.3236	0.9001	99.9789	0.388854
18	7	Musical_up_Low_pitch	1	2	92.738	59.028	1.0534	75.2307	0.066816
18	8	Musical_up_Low_pitch	1	2	100.768	62.6155	0.9576	90.236	0.268049
18	9	Musical_up_Low_pitch	1	2	96.457	64.4734	1.0725	77.9646	0.418288
18	10	Musical_up_Low_pitch	1	2	104.888	65.1858	0.9385	97.057	0.353159
18	1	Musical_up_High_pitch	1	1	102.783	65.1697	1.0916	81.2844	0.193663
18	2	Musical_up_High_pitch	1	1	105.369	69.5935	0.9768	93.4122	0.265779
18	3	Musical_up_High_pitch	1	1	106.913	71.6475	0.9576	99.858	0.274626
18	4	Musical_up_High_pitch	1	1	101.013	64.2389	0.8427	102.933	0.323652
18	5	Musical_up_High_pitch	1	1	109.807	70.8092	0.9254	103.937	0.495881
18	6	Musical_up_High_pitch	1	1	101.409	67.329	1.0916	79.9038	0.237333
18	7	Musical_up_High_pitch	1	1	93.453	57.5544	0.8428	94.8149	0.267032
18	8	Musical_up_High_pitch	1	1	99.462	63.0669	0.9193	93.0469	0.229399
18	9	Musical_up_High_pitch	1	1	97.792	63.9394	0.8236	101.839	0.282186
18	10	Musical_up_High_pitch	1	1	108.204	64.6346	0.9577	97.9399	0.27323
18	1	Musical_down_Low_pitch	2	2	103.318	70.4874	1.0342	86.0936	0.256289
18	2	Musical_down_Low_pitch	2	2	100.641	64.214	0.8619	101	0.322181
18	3	Musical_down_Low_pitch	2	2	100.216	67.6598	0.9385	91.5919	0.329252
18	4	Musical_down_Low_pitch	2	2	98.507	62.7859	0.9576	87.8321	0.293578
18	5	Musical_down_Low_pitch	2	2	93.656	58.5587	0.9959	80.1406	0.23924
18	6	Musical_down_Low_pitch	2	2	103.321	63.005	0.9385	96.5125	0.462815
18	7	Musical_down_Low_pitch	2	2	107.589	66.9705	1.0725	88.0681	0.226144
18	8	Musical_down_Low_pitch	2	2	102.998	61.9299	0.8619	104.139	0.245922
18	9	Musical_down_Low_pitch	2	2	109.179	67.9575	0.9193	104.01	0.46174
18	10	Musical_down_Low_pitch	2	2	95.933	59.8189	0.881	93.6935	0.272948
18	1	Musical_down_High_pitch	2	1	96.86	63.0881	0.9002	92.4328	0.265244
18	2	Musical_down_High_pitch	2	1	100.266	60.4346	0.9576	91.1424	0.281663
18	3	Musical_down_High_pitch	2	1	94.217	61.6368	0.9576	84.5123	0.295274
18	4	Musical_down_High_pitch	2	1	102.93	62.8817	0.9384	94.4523	0.240584
18	5	Musical_down_High_pitch	2	1	99.813	57.9714	0.8618	99.5765	0.254092
18	6	Musical_down_High_pitch	2	1	97.187	63.8386	0.8619	97.7584	0.266811
18	7	Musical_down_High_pitch	2	1	109.801	69.4487	0.9576	100.913	0.338391
18	8	Musical_down_High_pitch	2	1	105.697	62.4599	0.9001	101.795	0.29237
18	9	Musical_down_High_pitch	2	1	97.554	60.2961	0.9768	86.0033	0.224876
18	10	Musical_down_High_pitch	2	1	98.422	60.6658	0.8811	95.408	0.170508
19	1	Musical_up_Low_pitch	1	2	113.896	69.798	0.787	123.208	0.283363
19	2	Musical_up_Low_pitch	1	2	113.616	69.8727	0.748	131.053	0.487233
19	3	Musical_up_Low_pitch	1	2	111.357	69.4026	0.71	135.856	0.486878
19	4	Musical_up_Low_pitch	1	2	107.572	66.4537	0.691	130.876	0.426728
19	5	Musical_up_Low_pitch	1	2	113.003	68.8594	1.113	86.2489	0.243821
19	6	Musical_up_Low_pitch	1	2	109.519	66.2355	0.998	92.3958	0.400613
19	7	Musical_up_Low_pitch	1	2	115.756	70.6616	1.152	85.9054	0.406474
19	8	Musical_up_Low_pitch	1	2	108.87	65.6878	1.056	87.1515	0.376121
19	9	Musical_up_Low_pitch	1	2	116.485	66.4336	1.036	97.3021	0.496388
19	10	Musical_up_Low_pitch	1	2	106.113	65.4619	1.037	86.107	0.164045
19	1	Musical_up_High_pitch	1	1	108.56	64.2041	0.767	118.98	0.537409
19	2	Musical_up_High_pitch	1	1	110.562	70.1628	0.902	104.147	0.278535
19	3	Musical_up_High_pitch	1	1	113.228	70.242	0.729	132.573	0.589125
19	4	Musical_up_High_pitch	1	1	111.2	71.2258	0.94	100.404	0.407847
19	5	Musical_up_High_pitch	1	1	108.796	69.0994	1.037	88.1562	0.258161
19	6	Musical_up_High_pitch	1	1	107.925	66.4413	1.075	84.88	0.185684
19	7	Musical_up_High_pitch	1	1	111.888	69.012	0.978	97.7924	0.278322
19	8	Musical_up_High_pitch	1	1	109.056	65.4066	0.902	101.866	0.339119
19	9	Musical_up_High_pitch	1	1	114.915	58.8472	1.037	94.2449	0.358578
19	10	Musical_up_High_pitch	1	1	109.985	64.7873	1.036	89.6149	0.402313
19	1	Musical_down_Low_pitch	2	2	113.036	53.3095	0.652	146.977	0.58837
19	2	Musical_down_Low_pitch	2	2	109.611	68.436	0.825	112.36	0.256867
19	3	Musical_down_Low_pitch	2	2	111.219	68.8525	1.17	80.5692	0.190193
19	4	Musical_down_Low_pitch	2	2	110.418	68.5033	1.075	87.4856	0.276848
19	5	Musical_down_Low_pitch	2	2	113.41	70.5719	0.883	108.789	0.269015
19	6	Musical_down_Low_pitch	2	2	113.242	66.8822	1.094	88.8739	0.208757
19	7	Musical_down_Low_pitch	2	2	108.504	66.3962	0.998	92.1303	0.321675
19	8	Musical_down_Low_pitch	2	2	111.24	66.6046	0.998	94.3236	0.25647
19	9	Musical_down_Low_pitch	2	2	112.685	68.1786	1.132	85.1608	0.28728
19	10	Musical_down_Low_pitch	2	2	112.529	66.5316	0.902	105.902	0.38776
19	1	Musical_down_High_pitch	2	1	112.52	68.193	0.94	103.365	0.409129
19	2	Musical_down_High_pitch	2	1	115.761	70.9292	0.71	140.631	0.540813
19	3	Musical_down_High_pitch	2	1	107.266	70.4198	0.998	90.6693	0.255615
19	4	Musical_down_High_pitch	2	1	106.277	64.5835	1.132	79.3534	0.22435
19	5	Musical_down_High_pitch	2	1	110.447	69.9527	1.209	77.3937	0.247676
19	6	Musical_down_High_pitch	2	1	110.313	65.5759	1.133	82.2833	0.378861
19	7	Musical_down_High_pitch	2	1	109.088	68.1147	1.075	85.6577	0.215907
19	8	Musical_down_High_pitch	2	1	109.105	66.2131	0.921	100.832	0.448357
19	9	Musical_down_High_pitch	2	1	113.349	68.1748	1.036	93.7153	0.342871
19	10	Musical_down_High_pitch	2	1	108.868	64.644	1.036	88.7587	0.252453
20	1	Musical_up_Low_pitch	1	2	108.161	80.3618	0.794	105.038	0.085549
20	2	Musical_up_Low_pitch	1	2	96.673	73.4205	0.717	95.8717	0.094495
20	3	Musical_up_Low_pitch	1	2	98.457	71.0826	0.601	118.14	0.040413
20	4	Musical_up_Low_pitch	1	2	109.875	77.8026	0.736	113.997	0.030849
20	5	Musical_up_Low_pitch	1	2	113.908	80.5173	0.717	119.612	0.007068
20	6	Musical_up_Low_pitch	1	2	101.597	74.3975	0.659	112.396	0.111543
20	7	Musical_up_Low_pitch	1	2	112.706	82.0337	0.543	162.315	0.11871
20	8	Musical_up_Low_pitch	1	2	133.132	92.5777	0.62	170.039	0.150145
20	9	Musical_up_Low_pitch	1	2	136.673	93.6003	0.582	188.749	0.064727
20	10	Musical_up_Low_pitch	1	2	116.008	80.6769	0.485	188.361	-0.014668
20	1	Musical_up_High_pitch	1	1	100.972	69.8499	1.046	69.608	0.037152
20	2	Musical_up_High_pitch	1	1	104.623	78.1635	0.814	94.8268	-0.012999
20	3	Musical_up_High_pitch	1	1	107.485	80.5881	0.775	104.521	0.005904
20	4	Musical_up_High_pitch	1	1	102.537	76.5971	0.64	116.15	0.1075
20	5	Musical_up_High_pitch	1	1	105.058	77.91	0.814	95.5737	0.000288
20	6	Musical_up_High_pitch	1	1	106.364	77.457	0.775	103.111	0.023768
20	7	Musical_up_High_pitch	1	1	100.253	75.4513	0.775	98.4039	0.038123
20	8	Musical_up_High_pitch	1	1	99.741	74.9794	0.911	83.135	0.067793
20	9	Musical_up_High_pitch	1	1	114.082	77.485	0.523	171.989	0.149696
20	10	Musical_up_High_pitch	1	1	121.241	84.4057	0.562	174.589	0.041275
20	1	Musical_down_Low_pitch	2	2	107.687	81.0004	0.814	99.0012	0.088197
20	2	Musical_down_Low_pitch	2	2	100.971	72.4179	0.659	112.795	0.005594
20	3	Musical_down_Low_pitch	2	2	108.167	76.6428	0.582	138.168	0.038656
20	4	Musical_down_Low_pitch	2	2	105.027	77.2376	0.717	107.471	0.024895
20	5	Musical_down_Low_pitch	2	2	123.148	88.9404	0.659	148.041	0.256838
20	6	Musical_down_Low_pitch	2	2	115.787	80.3097	0.504	175.813	0.087352
20	7	Musical_down_Low_pitch	2	2	124.542	84.595	0.64	152.286	0.075314
20	8	Musical_down_Low_pitch	2	2	121.373	87.971	0.523	179.348	0.069108
20	9	Musical_down_Low_pitch	2	2	130.643	87.1918	0.523	199.325	0.058104
20	10	Musical_down_Low_pitch	2	2	111.073	72.0549	0.582	145.038	0.00518
20	1	Musical_down_High_pitch	2	1	103.624	80.8062	0.697	109.623	0.08093
20	2	Musical_down_High_pitch	2	1	104.734	75.8717	0.62	124.515	0.029455
20	3	Musical_down_High_pitch	2	1	103.042	73.9613	0.756	100.396	0.019232
20	4	Musical_down_High_pitch	2	1	109.104	76.4222	0.562	152.365	0.067097
20	5	Musical_down_High_pitch	2	1	98.703	69.9566	0.659	107.985	0.108784
20	6	Musical_down_High_pitch	2	1	98.782	89.3928	0.64	112.686	0.087319
20	7	Musical_down_High_pitch	2	1	111.963	83.0817	0.678	127.252	0.081905
20	8	Musical_down_High_pitch	2	1	151.09	102.307	0.679	183.489	0.04698
20	9	Musical_down_High_pitch	2	1	112.866	76.9583	0.562	152.891	0.069831
20	10	Musical_down_High_pitch	2	1	129.736	91.7186	0.465	224.022	0.149257
