# Supplementary material for: Effects of pitch and musical sounds on body-representations when moving with sound
Source: Sci Rep. 2022 Feb 17;12:2676. doi: 10.1038/s41598-022-06210-x (PMC8854572; doi:10.1038/s41598-022-06210-x)
Supplement: Supplementary file 6 — Supplementary Information 6. [file 41598_2022_6210_MOESM6_ESM.xls]

## Sheet: Study3
Dataset: Experiment 3 Survey
ID	Participant ID
Sound_condition	Condition name; Sound direction: 1=up and 2=down; Sound freq. range: 1=HighMedium; 2=LowMedium
Feelings about the body	“As I was doing the exercise, I felt...” then ranging from: 1 "Light" to 7 "Heavy" (Weight); 1 "Slow" to 7 "Quick" (Speed); 1 "Not tired" to 7 "Tired" (Tiredness) ; 1 "Weak" to 7 "Strong" (Strength)
Feelings about the movement	“As I was doing the exercise, I felt...” then ranging from: 1 “Not in control” to 7 “In control” (Control); 1 “Uncomfortable” to 7 “Comfortable” (Comfort); “With this sound the exercise was…” then ranged from: 1 “Easy” to 7 “Difficult” (Difficulty); “I felt" then ranging from 1 "Not capable" to 7 "Capable of performing the exercise” (Capability); “I felt my movement" then ranging from 1 "Uncoordi…
Emotional feelings	"Listening to this sound" then ranging from 1 "Did not motivate" to 7 "Motivated me to do the exercise" (Motivation). "How you felt during the single arm raise experience?" then ranging from 1 “Unhappy, Negative” to 9 “Happy, Positive” (Valence); and from 1 “Unaroused, Calm” to 9 “Aroused, Excited” (Arousal).
Agency	"I felt that the sound was" then ranged from 1 "Not produced by me" to 7 "Produced by me"
ID	Sound condition			Feelings about the body				Feelings about the movement					Emotional feelings			Agency
Participant	Condition name	Sound direction	Sound Freq. Range	Weight	Speed	Tiredness	Strength	Control	Difficulty	Comfort	Capablility	Coordination	Motivation	Valence	Arousal	Agency
		Up or Down	High or Low	"Light” to “Heavy”	“Slow” to “Quick”	“Not tired” to “Tired”	“Weak” to “Strong”	“Not in Control” to “In control”	“Easy” to “Difficult”	“Uncomfortable” to “Comfortable”	"Incapable to "Capable"	"Uncoordinated” to “Coordinated”	“Did not motivate” to “Motivated me"	“Unhappy, Negative” to “Happy, Positive”	“Unaroused, Calm” to “Aroused, Excited”	“Not produced" to “produced by me”
1	Musical_up_Low_Pitch	1	2	3	4	4	4	5	3	5	4	4	4	5	6	5
2	Musical_up_Low_Pitch	1	2	4	6	4	4	6	5	6	6	6	3	5	5	2
3	Musical_up_Low_Pitch	1	2	3	5	2	6	5	3	5	6	5	6	7	6	5
4	Musical_up_Low_Pitch	1	2	6	3	6	3	3	6	3	3	4	2	4	4	4
5	Musical_up_Low_Pitch	1	2	1	5	1	5	7	1	6	7	7	5	6	6	1
6	Musical_up_Low_Pitch	1	2	6	3	5	4	6	5	3	3	6	2	2	2	2
7	Musical_up_Low_Pitch	1	2	1	6	2	6	6	1	6	6	6	1	5	5	2
8	Musical_up_Low_Pitch	1	2	5	2	4	4	4	5	4	4	4	2	5	3	4
9	Musical_up_Low_Pitch	1	2	4	4	3	5	5	3	5	5	5	4	5	5	4
10	Musical_up_Low_Pitch	1	2	3	4	2	6	7	1	7	7	7	2	4	4	3
11	Musical_up_Low_Pitch	1	2	6	6	5	2	7	2	2	4	6	1	4	5	3
12	Musical_up_Low_Pitch	1	2	6	3	2	7	7	3	7	7	7	7	9	9	7
13	Musical_up_Low_Pitch	1	2	5	4	4	4	7	1	4	4	7	5	5	6	5
14	Musical_up_Low_Pitch	1	2	1	6	1	6	7	1	7	7	7	6	7	7	5
15	Musical_up_Low_Pitch	1	2	3	3	4	5	6	2	7	6	6	7	7	7	6
16	Musical_up_Low_Pitch	1	2	3	3	1	4	6	2	5	7	6	4	7	6	2
17	Musical_up_Low_Pitch	1	2	4	4	4	5	4	3	6	4	6	4	5	5	1
18	Musical_up_Low_Pitch	1	2	4	4	2	7	6	4	7	6	6	7	7	6	3
19	Musical_up_Low_Pitch	1	2	1	3	1	7	7	1	7	7	7	5	6	5	1
20	Musical_up_Low_Pitch	1	2	5	2	5	2	2	6	2	2	2	2	2	3	2
1	Musical_up_High_Pitch	1	1	3	4	3	4	5	3	5	4	4	6	7	6	4
2	Musical_up_High_Pitch	1	1	3	5	4	4	5	3	5	5	5	3	5	5	2
3	Musical_up_High_Pitch	1	1	3	5	3	6	6	2	6	6	5	7	7	7	6
4	Musical_up_High_Pitch	1	1	3	6	3	4	5	2	6	6	6	5	5	5	1
5	Musical_up_High_Pitch	1	1	1	5	1	5	7	1	7	7	7	6	6	7	3
6	Musical_up_High_Pitch	1	1	3	4	4	5	7	3	5	6	6	6	6	7	2
7	Musical_up_High_Pitch	1	1	1	6	2	6	6	1	6	6	6	2	5	6	1
8	Musical_up_High_Pitch	1	1	3	4	3	5	4	4	4	5	5	5	7	6	5
9	Musical_up_High_Pitch	1	1	3	5	3	5	6	3	5	5	5	6	7	6	5
10	Musical_up_High_Pitch	1	1	2	6	2	6	6	1	6	7	6	6	6	4	6
11	Musical_up_High_Pitch	1	1	2	6	4	6	6	2	6	6	7	6	8	7	1
12	Musical_up_High_Pitch	1	1	3	6	5	2	2	3	3	2	3	3	4	6	2
13	Musical_up_High_Pitch	1	1	5	4	5	4	7	4	4	7	7	5	5	1	5
14	Musical_up_High_Pitch	1	1	1	7	1	7	7	1	7	7	7	7	6	9	5
15	Musical_up_High_Pitch	1	1	2	7	5	6	5	2	5	6	5	3	6	7	2
16	Musical_up_High_Pitch	1	1	3	3	3	4	6	3	4	5	6	4	7	6	2
17	Musical_up_High_Pitch	1	1	1	6	1	4	4	1	7	7	4	7	9	8	1
18	Musical_up_High_Pitch	1	1	2	6	2	4	6	2	6	5	5	4	6	4	3
19	Musical_up_High_Pitch	1	1	1	3	1	7	7	1	7	7	7	5	5	5	1
20	Musical_up_High_Pitch	1	1	6	2	5	2	4	4	2	2	4	3	3	3	3
1	Musical_down_High_pitch	2	1	4	5	4	4	4	4	3	5	4	5	4	6	5
2	Musical_down_High_pitch	2	1	4	5	4	4	4	3	3	5	4	4	5	5	2
3	Musical_down_High_pitch	2	1	4	4	3	5	5	4	5	5	5	5	5	5	3
4	Musical_down_High_pitch	2	1	1	7	1	4	2	1	7	1	4	7	7	7	1
5	Musical_down_High_pitch	2	1	1	4	1	5	7	2	7	7	7	4	6	5	2
6	Musical_down_High_pitch	2	1	4	4	4	5	7	3	5	6	7	5	5	5	2
7	Musical_down_High_pitch	2	1	4	4	3	4	7	2	3	7	5	2	5	6	1
8	Musical_down_High_pitch	2	1	2	5	3	5	4	3	4	5	5	5	7	7	5
9	Musical_down_High_pitch	2	1	5	4	3	4	5	3	4	5	5	5	5	5	4
10	Musical_down_High_pitch	2	1	1	5	2	6	7	1	7	7	7	4	5	4	4
11	Musical_down_High_pitch	2	1	2	6	4	7	7	1	7	7	6	6	5	6	3
12	Musical_down_High_pitch	2	1	3	5	4	1	3	5	1	1	3	6	2	3	5
13	Musical_down_High_pitch	2	1	4	4	4	4	6	4	4	4	6	4	5	5	2
14	Musical_down_High_pitch	2	1	1	7	1	7	7	1	7	7	7	7	8	8	6
15	Musical_down_High_pitch	2	1	3	6	4	5	6	3	5	6	6	6	7	5	5
16	Musical_down_High_pitch	2	1	4	4	1	4	7	1	5	4	6	4	6	4	3
17	Musical_down_High_pitch	2	1	3	4	2	4	6	1	5	7	7	5	7	6	1
18	Musical_down_High_pitch	2	1	2	6	2	4	6	2	4	4	6	5	6	4	3
19	Musical_down_High_pitch	2	1	3	4	1	7	5	1	7	7	7	3	5	7	1
20	Musical_down_High_pitch	2	1	6	3	5	5	4	5	2	2	3	2	3	3	2
1	Musical_down_Low_pitch	2	2	5	2	6	3	4	6	3	2	4	2	3	3	3
2	Musical_down_Low_pitch	2	2	4	5	4	5	5	3	5	5	5	3	5	5	2
3	Musical_down_Low_pitch	2	2	4	4	5	4	4	4	4	3	4	3	4	5	3
4	Musical_down_Low_pitch	2	2	7	2	5	4	7	4	4	4	3	2	2	5	1
5	Musical_down_Low_pitch	2	2	1	6	1	5	7	1	6	7	7	4	6	5	1
6	Musical_down_Low_pitch	2	2	5	3	3	3	6	3	5	6	7	2	2	2	2
7	Musical_down_Low_pitch	2	2	2	6	1	6	6	2	6	7	6	2	5	5	3
8	Musical_down_Low_pitch	2	2	5	3	5	3	4	5	3	4	4	3	4	4	3
9	Musical_down_Low_pitch	2	2	5	3	4	5	6	4	5	5	5	4	5	5	5
10	Musical_down_Low_pitch	2	2	2	3	2	6	7	2	6	6	7	1	3	4	2
11	Musical_down_Low_pitch	2	2	5	6	5	4	5	1	5	7	5	2	6	6	2
12	Musical_down_Low_pitch	2	2	6	1	5	5	1	5	5	4	5	6	7	8	5
13	Musical_down_Low_pitch	2	2	4	4	5	4	7	1	4	7	7	4	5	5	4
14	Musical_down_Low_pitch	2	2	5	3	4	5	7	4	6	4	7	3	5	4	4
15	Musical_down_Low_pitch	2	2	6	3	5	3	5	2	3	4	5	1	5	5	3
16	Musical_down_Low_pitch	2	2	5	2	4	4	5	4	4	5	5	2	5	5	1
17	Musical_down_Low_pitch	2	2	4	3	5	4	5	4	5	5	4	3	5	4	1
18	Musical_down_Low_pitch	2	2	5	3	2	5	5	3	4	4	5	3	5	5	3
19	Musical_down_Low_pitch	2	2	1	4	1	7	7	1	7	7	7	5	5	8	1
20	Musical_down_Low_pitch	2	2	6	2	5	2	4	6	2	2	2	2	2	3	2
